# Supplementary material for: 2-(4-Morpholine­carbothio­ylsulfan­yl)­acetic acid
Source: Acta Crystallogr Sect E Struct Rep Online. 2010 Apr 14;66(Pt 5):o1078. doi: 10.1107/S1600536810012602 (PMC2979280; doi:10.1107/S1600536810012602)
Supplement: Supplementary file 1 [file e-66-o1078-sup1.cif]

##############################################################################
###                                                                        ###
###        Electronic paper (Acta Crystallographica Section E)             ###
###                                                                        ###
##############################################################################
#                                                                            #
# This CIF contains the data in a paper accepted for publication in Acta     #
# Crystallographica Section E. It conforms to the requirements of Notes      #
# for Authors for Section E, and has been peer reviewed under the auspices   #
# of the IUCr Commission on Journals.                                        #
#                                                                            #
# Full details of the Crystallographic Information File format               #
# are given in the paper "The Crystallographic Information File (CIF):       #
# a New Standard Archive File for Crystallography" by S. R. Hall, F. H.      #
# Allen and I. D. Brown [Acta Cryst. (1991), A47, 655-685].                  #
#                                                                            #
# The current version of the core CIF dictionary is obtainable from          #
# ftp://ftp.iucr.org/pub/cif_core.dic. The current version number is 2.4.    #
#                                                                            #
# Software is freely available for graphical display of the structure(s) in  #
# this CIF.  For information consult the CIF home page http://www.iucr.org/  #
# cif/home.html                                                              #
#                                                                            #
# This file may be used for bona fide research purposes within the           #
# scientific community so long as proper attribution is given to the journal # 
# article from which it was obtained.                                        #
#                                                                            #
##############################################################################
                                             
data_global
_audit_creation_method     SHELXL-97
_journal_date_recd_electronic     2010-04-01
_journal_date_accepted     2010-04-04
_journal_name_full     'Acta Crystallographica, Section E'
_journal_year     2010
_journal_volume     66
_journal_issue      5
_journal_page_first     o1078
_journal_page_last     o1078
_journal_paper_category     QO
_journal_coeditor_code     XU2747
_publ_contact_author
;
Dr. Seik Weng Ng
Department of Chemistry
University of Malaya
50603 Kuala Lumpur
Malaysia
;
_publ_contact_author_email     seikweng@um.edu.my
_publ_contact_author_fax     '03 7967 4193'
_publ_contact_author_phone     '03 7967 6778'
_publ_section_title
;
2-(4-Morpholinecarbothioylsulfanyl)acetic acid
;
loop_
    _publ_author_name
    _publ_author_address
    'Lo, Kong Mun'
;
Department of Chemistry
University of Malaya
50603 Kuala Lumpur
Malaysia
;
    'Ng, Seik Weng'
;
Department of Chemistry
University of Malaya
50603 Kuala Lumpur
Malaysia
;
_publ_section_synopsis     .
data_I
_audit_creation_method     SHELXL-97
_chemical_name_systematic
;
2-(4-Morpholinecarbothioylsulfanyl)acetic acid
;
_chemical_name_common     ?
_chemical_formula_moiety     'C7 H11 N O3 S2'
_chemical_formula_sum     'C7 H11 N O3 S2'
_chemical_formula_iupac     'C7 H11 N O3 S2'
_chemical_formula_weight     221.29
_chemical_melting_point     ?
_symmetry_cell_setting     Orthorhombic
_symmetry_space_group_name_H-M     'P c a 21'
_symmetry_space_group_name_Hall     'P 2c -2ac'
loop_
    _symmetry_equiv_pos_as_xyz
    'x, y, z'
    '-x, -y, z+1/2'
    'x+1/2, -y, z'
    '-x+1/2, y, z+1/2'
_cell_length_a     14.7311(3)
_cell_length_b     4.74740(10)
_cell_length_c     28.0284(5)
_cell_angle_alpha     90.00
_cell_angle_beta     90.00
_cell_angle_gamma     90.00
_cell_volume     1960.15(7)
_cell_formula_units_Z     8
_cell_measurement_reflns_used     3880
_cell_measurement_theta_min     2.9
_cell_measurement_theta_max     25.7
_cell_measurement_temperature     293(2)
_exptl_crystal_description     Block
_exptl_crystal_colour     Colorless
_exptl_crystal_size_max     0.20
_exptl_crystal_size_mid     0.20
_exptl_crystal_size_min     0.20
_exptl_crystal_density_diffrn     1.500
_exptl_crystal_density_meas     ?
_exptl_crystal_density_method     'not measured'
_exptl_crystal_F_000     928
_exptl_absorpt_coefficient_mu     0.518
_exptl_absorpt_correction_type     Multi-scan
_exptl_absorpt_process_details     '(SADABS; Sheldrick, 1996)'
_exptl_absorpt_correction_T_min     0.9035
_exptl_absorpt_correction_T_max     0.9035
_diffrn_ambient_temperature     293(2)
_diffrn_radiation_type     MoK\a
_diffrn_radiation_wavelength     0.71073
_diffrn_radiation_source     'fine-focus sealed tube'
_diffrn_radiation_monochromator     graphite
_diffrn_measurement_device_type     'Bruker SMART APEX diffractometer'
_diffrn_measurement_method     '\w scans'
_diffrn_detector_area_resol_mean     ?
_diffrn_reflns_number     16961
_diffrn_reflns_av_R_equivalents     0.0600
_diffrn_reflns_av_sigmaI/netI     0.0615
_diffrn_reflns_theta_min     1.45
_diffrn_reflns_theta_max     27.49
_diffrn_reflns_theta_full     27.49
_diffrn_measured_fraction_theta_max     1.000
_diffrn_measured_fraction_theta_full     1.000
_diffrn_reflns_limit_h_min     -19
_diffrn_reflns_limit_h_max     19
_diffrn_reflns_limit_k_min     -6
_diffrn_reflns_limit_k_max     6
_diffrn_reflns_limit_l_min     -36
_diffrn_reflns_limit_l_max     36
_diffrn_standards_number     0
_diffrn_standards_interval_count     0
_diffrn_standards_interval_time     0
_diffrn_standards_decay_%     0
_reflns_number_total     4495
_reflns_number_gt     3533
_reflns_threshold_expression     I>2\s(I)
_refine_ls_structure_factor_coef     Fsqd
_refine_ls_matrix_type     full
_refine_ls_R_factor_all     0.0811
_refine_ls_R_factor_gt     0.0660
_refine_ls_wR_factor_gt     0.1751
_refine_ls_wR_factor_ref     0.1879
_refine_ls_goodness_of_fit_ref     1.105
_refine_ls_restrained_S_all     1.110
_refine_ls_number_reflns     4495
_refine_ls_number_parameters     236
_refine_ls_number_restraints     5
_refine_ls_hydrogen_treatment     constr
_refine_ls_weighting_scheme     calc
_refine_ls_weighting_details
         'calc w=1/[\s^2^(Fo^2^)+(0.1026P)^2^+0.7215P] where P=(Fo^2^+2Fc^2^)/3'
_atom_sites_solution_hydrogens     geom
_atom_sites_solution_primary     direct
_atom_sites_solution_secondary     difmap
_refine_ls_shift/su_max     0.001
_refine_ls_shift/su_mean     0.001
_refine_diff_density_max     1.522
_refine_diff_density_min     -0.365
_refine_ls_extinction_method     none
_refine_ls_extinction_coef     ?
_refine_ls_abs_structure_details     'Flack (1983), 2199 Friedel pairs'
_refine_ls_abs_structure_Flack     0.20(10)
loop_
    _atom_type_symbol
    _atom_type_description
    _atom_type_scat_dispersion_real
    _atom_type_scat_dispersion_imag
    _atom_type_scat_source
    'C' 'C' 0.0033 0.0016
                         'International Tables Vol C Tables 4.2.6.8 and 6.1.1.4'
    'H' 'H' 0.0000 0.0000
                         'International Tables Vol C Tables 4.2.6.8 and 6.1.1.4'
    'N' 'N' 0.0061 0.0033
                         'International Tables Vol C Tables 4.2.6.8 and 6.1.1.4'
    'O' 'O' 0.0106 0.0060
                         'International Tables Vol C Tables 4.2.6.8 and 6.1.1.4'
    'S' 'S' 0.1246 0.1234
                         'International Tables Vol C Tables 4.2.6.8 and 6.1.1.4'
_computing_data_collection     'APEX2 (Bruker, 2009)'
_computing_cell_refinement     'SAINT (Bruker, 2009)'
_computing_data_reduction     'SAINT (Bruker, 2009)'
_computing_structure_solution     'SHELXS97 (Sheldrick, 2008)'
_computing_structure_refinement     'SHELXL97 (Sheldrick, 2008)'
_computing_molecular_graphics     'X-SEED (Barbour, 2001)'
_computing_publication_material     'pubCIF (Westrip, 2010)'
loop_
    _atom_site_type_symbol
    _atom_site_label
    _atom_site_fract_x
    _atom_site_fract_y
    _atom_site_fract_z
    _atom_site_U_iso_or_equiv
    _atom_site_adp_type
    _atom_site_calc_flag
    _atom_site_refinement_flags
    _atom_site_occupancy
    _atom_site_disorder_assembly
    _atom_site_disorder_group
    S S1 1.14478(11) 0.9468(4) 0.50019(5) 0.0443(3) Uani d . 1 . .
    S S2 0.99909(9) 0.7699(3) 0.43159(7) 0.0498(3) Uani d . 1 . .
    S S3 0.60753(11) 0.5544(4) 0.64749(5) 0.0461(4) Uani d . 1 . .
    S S4 0.75227(9) 0.7362(3) 0.71543(6) 0.0482(3) Uani d . 1 . .
    O O1 0.8902(4) 1.0465(12) 0.5349(2) 0.0628(15) Uani d . 1 . .
    H H1 0.8469 0.9640 0.5468 0.094 Uiso calc R 1 . .
    O O2 0.9876(3) 0.7466(9) 0.56506(17) 0.0592(12) Uani d . 1 . .
    O O3 1.3067(4) 0.5162(10) 0.3578(2) 0.0561(15) Uani d . 1 . .
    O O4 0.8628(3) 0.4614(10) 0.6158(2) 0.0575(14) Uani d . 1 . .
    H H4 0.9054 0.5431 0.6030 0.086 Uiso calc R 1 . .
    O O5 0.7633(3) 0.7541(9) 0.58260(16) 0.0596(12) Uani d . 1 . .
    O O6 0.4379(4) 0.9934(10) 0.7892(3) 0.0605(16) Uani d . 1 . .
    N N1 1.1727(3) 0.6195(11) 0.42631(16) 0.0446(11) Uani d . 1 . .
    N N2 0.5791(3) 0.8762(10) 0.72174(16) 0.0439(10) Uani d . 1 . .
    C C1 0.9717(5) 0.9533(15) 0.5416(2) 0.0475(16) Uani d . 1 . .
    C C2 1.0451(4) 1.1257(11) 0.5176(2) 0.0510(13) Uani d . 1 . .
    H H2A 1.0624 1.2764 0.5392 0.061 Uiso calc R 1 . .
    H H2B 1.0190 1.2126 0.4895 0.061 Uiso calc R 1 . .
    C C3 1.1053(3) 0.7611(10) 0.44898(18) 0.0363(10) Uani d . 1 . .
    C C4 1.2672(4) 0.6143(15) 0.4401(2) 0.0527(14) Uani d D 1 . .
    H H4A 1.2835 0.4266 0.4507 0.063 Uiso calc R 1 . .
    H H4B 1.2770 0.7439 0.4663 0.063 Uiso calc R 1 . .
    C C5 1.3265(4) 0.6978(12) 0.3981(2) 0.0533(14) Uani d D 1 . .
    H H5A 1.3149 0.8925 0.3895 0.064 Uiso calc R 1 . .
    H H5B 1.3900 0.6805 0.4068 0.064 Uiso calc R 1 . .
    C C6 1.2189(5) 0.5326(16) 0.3440(2) 0.055(2) Uani d D 1 . .
    H H6A 1.2094 0.4105 0.3168 0.066 Uiso calc R 1 . .
    H H6B 1.2055 0.7241 0.3343 0.066 Uiso calc R 1 . .
    C C7 1.1559(5) 0.4494(18) 0.3830(3) 0.061(2) Uani d D 1 . .
    H H7A 1.0937 0.4761 0.3726 0.073 Uiso calc R 1 . .
    H H7B 1.1642 0.2514 0.3903 0.073 Uiso calc R 1 . .
    C C8 0.7808(5) 0.5473(14) 0.6087(2) 0.0425(14) Uani d . 1 . .
    C C9 0.7074(4) 0.3719(11) 0.63020(19) 0.0452(12) Uani d . 1 . .
    H H9A 0.7320 0.2777 0.6581 0.054 Uiso calc R 1 . .
    H H9B 0.6906 0.2272 0.6074 0.054 Uiso calc R 1 . .
    C C10 0.6437(3) 0.7404(10) 0.69901(17) 0.0348(10) Uani d . 1 . .
    C C11 0.4816(3) 0.8793(13) 0.7084(2) 0.0486(13) Uani d D 1 . .
    H H11A 0.4704 0.7443 0.6831 0.058 Uiso calc R 1 . .
    H H11B 0.4646 1.0649 0.6970 0.058 Uiso calc R 1 . .
    C C12 0.4262(4) 0.8035(13) 0.7521(2) 0.0528(14) Uani d D 1 . .
    H H12A 0.3625 0.7975 0.7434 0.063 Uiso calc R 1 . .
    H H12B 0.4436 0.6170 0.7628 0.063 Uiso calc R 1 . .
    C C13 0.5344(5) 0.9823(16) 0.8041(3) 0.056(2) Uani d D 1 . .
    H H13A 0.5481 0.7961 0.8163 0.067 Uiso calc R 1 . .
    H H13B 0.5445 1.1172 0.8295 0.067 Uiso calc R 1 . .
    C C14 0.5974(4) 1.0483(14) 0.7627(2) 0.0462(15) Uani d D 1 . .
    H H14A 0.5907 1.2449 0.7540 0.055 Uiso calc R 1 . .
    H H14B 0.6597 1.0191 0.7727 0.055 Uiso calc R 1 . .
loop_
    _atom_site_aniso_label
    _atom_site_aniso_U_11
    _atom_site_aniso_U_22
    _atom_site_aniso_U_33
    _atom_site_aniso_U_12
    _atom_site_aniso_U_13
    _atom_site_aniso_U_23
    S1 0.0386(8) 0.0618(7) 0.0325(7) -0.0035(7) -0.0021(6) -0.0066(9)
    S2 0.0345(6) 0.0625(9) 0.0525(7) -0.0025(6) -0.0064(5) -0.0034(6)
    S3 0.0434(8) 0.0601(7) 0.0348(7) -0.0063(7) -0.0038(6) -0.0045(9)
    S4 0.0357(6) 0.0615(8) 0.0476(6) -0.0024(6) -0.0059(6) 0.0009(6)
    O1 0.061(3) 0.071(3) 0.056(3) 0.023(3) 0.011(3) 0.006(2)
    O2 0.055(3) 0.065(3) 0.058(2) 0.013(2) 0.009(2) 0.020(2)
    O3 0.047(3) 0.083(4) 0.039(3) 0.013(2) 0.013(3) -0.0063(18)
    O4 0.044(3) 0.069(3) 0.059(3) 0.019(2) 0.013(2) 0.028(2)
    O5 0.061(3) 0.060(3) 0.058(3) 0.020(2) 0.012(2) 0.028(2)
    O6 0.034(3) 0.069(4) 0.078(4) 0.0018(17) 0.000(3) -0.011(2)
    N1 0.032(2) 0.061(3) 0.041(2) -0.003(2) -0.0004(18) -0.011(2)
    N2 0.032(2) 0.056(3) 0.043(3) -0.002(2) -0.0055(18) -0.010(2)
    C1 0.054(4) 0.050(3) 0.039(3) 0.012(3) 0.003(3) 0.013(3)
    C2 0.073(4) 0.039(3) 0.041(3) 0.011(3) 0.004(3) -0.006(2)
    C3 0.037(3) 0.040(3) 0.032(2) -0.0069(19) -0.0011(17) 0.003(2)
    C4 0.042(3) 0.069(4) 0.048(3) 0.002(3) -0.003(2) -0.004(3)
    C5 0.036(3) 0.051(3) 0.073(4) 0.004(2) 0.006(3) 0.008(3)
    C6 0.064(5) 0.069(4) 0.033(4) 0.011(3) -0.002(3) -0.012(3)
    C7 0.044(4) 0.073(4) 0.066(5) 0.004(3) -0.005(3) -0.036(4)
    C8 0.050(4) 0.049(3) 0.028(3) 0.005(3) 0.006(2) -0.009(2)
    C9 0.056(3) 0.040(3) 0.039(3) -0.005(3) 0.005(2) 0.001(2)
    C10 0.036(2) 0.040(3) 0.029(2) -0.0089(19) -0.0042(18) 0.007(2)
    C11 0.030(2) 0.062(4) 0.053(3) 0.006(3) -0.011(2) -0.006(3)
    C12 0.031(3) 0.053(3) 0.074(4) -0.003(2) -0.003(2) 0.003(3)
    C13 0.037(4) 0.080(5) 0.051(5) 0.003(3) 0.000(3) -0.005(3)
    C14 0.044(3) 0.058(3) 0.037(3) -0.015(3) 0.007(3) -0.009(3)
loop_
    _geom_bond_atom_site_label_1
    _geom_bond_atom_site_label_2
    _geom_bond_site_symmetry_2
    _geom_bond_distance
    _geom_bond_publ_flag
    S1 C2 . 1.765(6) ?
    S1 C3 . 1.782(5) ?
    S2 C3 . 1.640(5) ?
    S3 C10 . 1.774(5) ?
    S3 C9 . 1.775(6) ?
    S4 C10 . 1.664(5) ?
    O1 C1 . 1.294(8) ?
    O1 H1 . 0.8200 ?
    O2 C1 . 1.204(8) ?
    O3 C6 . 1.352(10) ?
    O3 C5 . 1.450(9) ?
    O4 C8 . 1.291(8) ?
    O4 H4 . 0.8200 ?
    O5 C8 . 1.251(8) ?
    O6 C12 . 1.387(8) ?
    O6 C13 . 1.481(10) ?
    N1 C3 . 1.357(7) ?
    N1 C4 . 1.444(7) ?
    N1 C7 . 1.479(8) ?
    N2 C10 . 1.314(7) ?
    N2 C14 . 1.434(8) ?
    N2 C11 . 1.484(6) ?
    C1 C2 . 1.514(9) ?
    C2 H2A . 0.9700 ?
    C2 H2B . 0.9700 ?
    C4 C5 . 1.518(7) ?
    C4 H4A . 0.9700 ?
    C4 H4B . 0.9700 ?
    C5 H5A . 0.9700 ?
    C5 H5B . 0.9700 ?
    C6 C7 . 1.487(8) ?
    C6 H6A . 0.9700 ?
    C6 H6B . 0.9700 ?
    C7 H7A . 0.9700 ?
    C7 H7B . 0.9700 ?
    C8 C9 . 1.492(9) ?
    C9 H9A . 0.9700 ?
    C9 H9B . 0.9700 ?
    C11 C12 . 1.514(7) ?
    C11 H11A . 0.9700 ?
    C11 H11B . 0.9700 ?
    C12 H12A . 0.9700 ?
    C12 H12B . 0.9700 ?
    C13 C14 . 1.519(7) ?
    C13 H13A . 0.9700 ?
    C13 H13B . 0.9700 ?
    C14 H14A . 0.9700 ?
    C14 H14B . 0.9700 ?
loop_
    _geom_angle_atom_site_label_1
    _geom_angle_atom_site_label_2
    _geom_angle_atom_site_label_3
    _geom_angle_site_symmetry_1
    _geom_angle_site_symmetry_3
    _geom_angle
    _geom_angle_publ_flag
    C2 S1 C3 . . 100.9(3) ?
    C10 S3 C9 . . 102.5(3) ?
    C1 O1 H1 . . 120.0 ?
    C6 O3 C5 . . 112.3(5) ?
    C8 O4 H4 . . 120.0 ?
    C12 O6 C13 . . 107.9(5) ?
    C3 N1 C4 . . 126.0(4) ?
    C3 N1 C7 . . 122.2(5) ?
    C4 N1 C7 . . 111.8(5) ?
    C10 N2 C14 . . 122.1(4) ?
    C10 N2 C11 . . 125.7(4) ?
    C14 N2 C11 . . 112.2(5) ?
    O2 C1 O1 . . 122.6(7) ?
    O2 C1 C2 . . 123.0(6) ?
    O1 C1 C2 . . 114.4(6) ?
    C1 C2 S1 . . 117.2(4) ?
    C1 C2 H2A . . 108.0 ?
    S1 C2 H2A . . 108.0 ?
    C1 C2 H2B . . 108.0 ?
    S1 C2 H2B . . 108.0 ?
    H2A C2 H2B . . 107.2 ?
    N1 C3 S2 . . 124.9(4) ?
    N1 C3 S1 . . 112.6(4) ?
    S2 C3 S1 . . 122.6(3) ?
    N1 C4 C5 . . 110.1(5) ?
    N1 C4 H4A . . 109.6 ?
    C5 C4 H4A . . 109.6 ?
    N1 C4 H4B . . 109.6 ?
    C5 C4 H4B . . 109.6 ?
    H4A C4 H4B . . 108.2 ?
    O3 C5 C4 . . 109.4(5) ?
    O3 C5 H5A . . 109.8 ?
    C4 C5 H5A . . 109.8 ?
    O3 C5 H5B . . 109.8 ?
    C4 C5 H5B . . 109.8 ?
    H5A C5 H5B . . 108.2 ?
    O3 C6 C7 . . 111.9(6) ?
    O3 C6 H6A . . 109.2 ?
    C7 C6 H6A . . 109.2 ?
    O3 C6 H6B . . 109.2 ?
    C7 C6 H6B . . 109.2 ?
    H6A C6 H6B . . 107.9 ?
    N1 C7 C6 . . 110.7(6) ?
    N1 C7 H7A . . 109.5 ?
    C6 C7 H7A . . 109.5 ?
    N1 C7 H7B . . 109.5 ?
    C6 C7 H7B . . 109.5 ?
    H7A C7 H7B . . 108.1 ?
    O5 C8 O4 . . 122.1(6) ?
    O5 C8 C9 . . 121.7(6) ?
    O4 C8 C9 . . 116.1(6) ?
    C8 C9 S3 . . 116.0(4) ?
    C8 C9 H9A . . 108.3 ?
    S3 C9 H9A . . 108.3 ?
    C8 C9 H9B . . 108.3 ?
    S3 C9 H9B . . 108.3 ?
    H9A C9 H9B . . 107.4 ?
    N2 C10 S4 . . 124.6(4) ?
    N2 C10 S3 . . 114.9(4) ?
    S4 C10 S3 . . 120.5(3) ?
    N2 C11 C12 . . 108.4(4) ?
    N2 C11 H11A . . 110.0 ?
    C12 C11 H11A . . 110.0 ?
    N2 C11 H11B . . 110.0 ?
    C12 C11 H11B . . 110.0 ?
    H11A C11 H11B . . 108.4 ?
    O6 C12 C11 . . 112.6(5) ?
    O6 C12 H12A . . 109.1 ?
    C11 C12 H12A . . 109.1 ?
    O6 C12 H12B . . 109.1 ?
    C11 C12 H12B . . 109.1 ?
    H12A C12 H12B . . 107.8 ?
    O6 C13 C14 . . 111.3(7) ?
    O6 C13 H13A . . 109.4 ?
    C14 C13 H13A . . 109.4 ?
    O6 C13 H13B . . 109.4 ?
    C14 C13 H13B . . 109.4 ?
    H13A C13 H13B . . 108.0 ?
    N2 C14 C13 . . 112.3(5) ?
    N2 C14 H14A . . 109.2 ?
    C13 C14 H14A . . 109.2 ?
    N2 C14 H14B . . 109.2 ?
    C13 C14 H14B . . 109.1 ?
    H14A C14 H14B . . 107.9 ?
loop_
    _geom_torsion_atom_site_label_1
    _geom_torsion_atom_site_label_2
    _geom_torsion_atom_site_label_3
    _geom_torsion_atom_site_label_4
    _geom_torsion_site_symmetry_1
    _geom_torsion_site_symmetry_2
    _geom_torsion_site_symmetry_3
    _geom_torsion_site_symmetry_4
    _geom_torsion
    _geom_torsion_publ_flag
    O2 C1 C2 S1 . . . . 29.1(9) ?
    O1 C1 C2 S1 . . . . -150.9(6) ?
    C3 S1 C2 C1 . . . . 74.8(5) ?
    C4 N1 C3 S2 . . . . 178.2(5) ?
    C7 N1 C3 S2 . . . . -1.4(8) ?
    C4 N1 C3 S1 . . . . -0.7(7) ?
    C7 N1 C3 S1 . . . . 179.8(5) ?
    C2 S1 C3 N1 . . . . 175.4(4) ?
    C2 S1 C3 S2 . . . . -3.5(4) ?
    C3 N1 C4 C5 . . . . -126.6(6) ?
    C7 N1 C4 C5 . . . . 53.0(8) ?
    C6 O3 C5 C4 . . . . 59.7(7) ?
    N1 C4 C5 O3 . . . . -55.2(7) ?
    C5 O3 C6 C7 . . . . -60.0(8) ?
    C3 N1 C7 C6 . . . . 127.4(7) ?
    C4 N1 C7 C6 . . . . -52.2(9) ?
    O3 C6 C7 N1 . . . . 55.3(8) ?
    O5 C8 C9 S3 . . . . -35.2(8) ?
    O4 C8 C9 S3 . . . . 149.5(6) ?
    C10 S3 C9 C8 . . . . -72.7(5) ?
    C14 N2 C10 S4 . . . . 2.9(7) ?
    C11 N2 C10 S4 . . . . -178.8(4) ?
    C14 N2 C10 S3 . . . . -176.9(4) ?
    C11 N2 C10 S3 . . . . 1.4(7) ?
    C9 S3 C10 N2 . . . . -174.2(4) ?
    C9 S3 C10 S4 . . . . 6.0(4) ?
    C10 N2 C11 C12 . . . . 128.6(5) ?
    C14 N2 C11 C12 . . . . -53.0(7) ?
    C13 O6 C12 C11 . . . . -63.0(7) ?
    N2 C11 C12 O6 . . . . 61.0(7) ?
    C12 O6 C13 C14 . . . . 57.6(7) ?
    C10 N2 C14 C13 . . . . -130.6(6) ?
    C11 N2 C14 C13 . . . . 50.9(8) ?
    O6 C13 C14 N2 . . . . -52.6(8) ?
loop_
    _geom_hbond_atom_site_label_D
    _geom_hbond_atom_site_label_H
    _geom_hbond_atom_site_label_A
    _geom_hbond_site_symmetry_A
    _geom_hbond_distance_DH
    _geom_hbond_distance_HA
    _geom_hbond_distance_DA
    _geom_hbond_angle_DHA
    _geom_hbond_publ_flag
    O1 H1 O5 . 0.82 1.88 2.685(7) 169 yes
    O4 H4 O2 . 0.82 1.88 2.689(7) 170 yes
