# Supplementary material for: 2-(4-Morpholine­carbothio­ylsulfan­yl)­acetic acid
Source: Acta Crystallogr Sect E Struct Rep Online. 2010 Apr 14;66(Pt 5):o1078. doi: 10.1107/S1600536810012602 (PMC2979280; doi:10.1107/S1600536810012602)
Supplement: Supplementary file 2 [file e-66-o1078-Isup2.hkl]

# 
# h,k,l, Fc-squared, Fo-squared, sigma(Fo-squared) and status flag 
# 
data_I
_shelx_title '  Pca21' 
_shelx_refln_list_code          4 
_shelx_F_calc_maximum      302.97 
_exptl_crystal_F_000       928.00 
_reflns_d_resolution_high  0.7698 
 
loop_ 
 _symmetry_equiv_pos_as_xyz 
 'x, y, z' 
 '-x, -y, z+1/2' 
 'x+1/2, -y, z' 
 '-x+1/2, y, z+1/2' 
 
_cell_length_a    14.7311 
_cell_length_b     4.7474 
_cell_length_c    28.0284 
_cell_angle_alpha  90.000 
_cell_angle_beta   90.000 
_cell_angle_gamma  90.000 
 
_shelx_F_squared_multiplier     1.000 
 
loop_ 
 _refln_index_h 
 _refln_index_k 
 _refln_index_l 
 _refln_F_squared_calc 
 _refln_F_squared_meas 
 _refln_F_squared_sigma 
 _refln_observed_status 
   0   0 -36       29.80       32.53     26.54 o 
   2   0 -36      232.49      196.92     37.67 o 
   2   0 -35      143.00      157.56     26.63 o 
   4   0 -35        9.21       83.93     28.70 o 
   1   1 -35       26.52       23.30     16.59 o 
   2   1 -35      114.25       81.13     21.25 o 
   3   1 -35        8.41       19.96     12.98 o 
   4   1 -35      129.43      117.58     19.88 o 
   0   0 -34      112.76      145.86     35.29 o 
   2   0 -34       11.11        5.46     14.27 o 
   4   0 -34      566.29      621.90     78.67 o 
   6   0 -34       36.06       30.13     22.78 o 
   0   1 -34        6.71       45.13     26.57 o 
   1   1 -34        2.62        3.84     14.88 o 
   2   1 -34       69.33       46.73     17.77 o 
   3   1 -34       54.82       48.86     14.71 o 
   4   1 -34        8.76       18.62     12.99 o 
   5   1 -34       46.81       47.01     14.39 o 
   6   1 -34       63.03       55.91     15.32 o 
   0   2 -34      325.65      328.05     53.49 o 
   1   2 -34       80.24       77.29     21.65 o 
   2   2 -34       71.70      102.38     22.58 o 
   2   0 -33      159.04      147.97     24.79 o 
   4   0 -33       23.92       15.29     21.62 o 
   6   0 -33       56.65       31.22     21.37 o 
   8   0 -33        9.09       -1.13     12.99 o 
   1   1 -33        3.33        2.65     22.95 o 
   2   1 -33       14.87       11.55     11.84 o 
   3   1 -33       44.92       47.72     14.45 o 
   4   1 -33       22.81       37.82     16.73 o 
   5   1 -33       43.76       52.72     14.77 o 
   6   1 -33        8.90       13.52     17.25 o 
   7   1 -33       19.78        9.63     10.84 o 
   1   2 -33       37.65       19.84     16.00 o 
   2   2 -33      307.96      342.12     41.69 o 
   3   2 -33       69.73       67.06     19.00 o 
   4   2 -33        4.84       31.30     16.58 o 
   5   2 -33       38.84       32.28     21.91 o 
   0   0 -32      267.54      247.65     42.78 o 
   2   0 -32       39.70       80.87     19.21 o 
   4   0 -32       33.55       31.63     23.60 o 
   6   0 -32        3.20       -5.20     17.19 o 
   8   0 -32      246.40      250.94     36.01 o 
   0   1 -32      242.67      243.53     42.29 o 
   1   1 -32       54.00       44.50     15.85 o 
   2   1 -32       58.08       57.00     14.93 o 
   3   1 -32       14.79       14.11     15.72 o 
   4   1 -32      388.19      459.83     41.82 o 
   5   1 -32       93.31       97.40     16.50 o 
   6   1 -32       99.00       81.08     16.10 o 
   7   1 -32      146.99      152.55     21.19 o 
   8   1 -32       19.17       17.16      9.41 o 
   0   2 -32        2.49       -3.86     18.73 o 
   1   2 -32        0.68       24.90     15.48 o 
   2   2 -32        9.04       24.23     21.52 o 
   3   2 -32       14.84        9.25     13.98 o 
   4   2 -32      540.67      575.51     51.77 o 
   5   2 -32       69.39       41.09     17.58 o 
   6   2 -32       20.43       32.74     22.69 o 
   2   0 -31       11.75        0.46     12.16 o 
   4   0 -31      444.22      443.41     42.83 o 
   6   0 -31       21.47       41.95     22.49 o 
   8   0 -31       40.02       50.63     16.39 o 
  10   0 -31        0.84       -6.31     12.56 o 
   1   1 -31      127.77      100.43     15.68 o 
   2   1 -31      184.78      202.82     22.09 o 
   3   1 -31       40.59       42.86     12.28 o 
   4   1 -31       11.33        9.54     10.99 o 
   5   1 -31      103.27       64.47     14.24 o 
   6   1 -31      363.69      342.14     29.69 o 
   7   1 -31      157.96      135.02     18.38 o 
   8   1 -31       42.47       39.76     10.86 o 
   9   1 -31       15.43        7.75      8.81 o 
   1   2 -31        6.17       10.65     21.13 o 
   2   2 -31       42.68       63.50     19.51 o 
   3   2 -31        6.43        7.09     13.13 o 
   4   2 -31       57.63       49.21     17.50 o 
   5   2 -31       42.77       36.01     16.68 o 
   6   2 -31        7.25      -13.31     12.54 o 
   7   2 -31       43.73       23.65     14.08 o 
   1   3 -31      130.81      103.69     21.96 o 
   2   3 -31       19.78       27.81     16.63 o 
   3   3 -31      223.09      247.65     41.18 o 
   0   0 -30       35.73       24.50     20.13 o 
   2   0 -30      149.94      199.01     26.47 o 
   4   0 -30       34.90       34.45     14.93 o 
   6   0 -30     1352.40     1342.65    128.56 o 
   8   0 -30      191.02      163.21     38.66 o 
  10   0 -30        9.48        9.20     12.82 o 
   0   1 -30      748.93      669.13     71.82 o 
   1   1 -30      246.70      199.15     20.82 o 
   2   1 -30       20.51        9.79     10.95 o 
   3   1 -30      110.77      102.94     16.27 o 
   4   1 -30      429.46      493.38     36.64 o 
   5   1 -30       64.30       80.64     15.39 o 
   6   1 -30      183.22      182.51     20.83 o 
   7   1 -30       67.96       71.12     14.52 o 
   8   1 -30      262.98      247.23     21.40 o 
   9   1 -30       23.03       26.20      9.99 o 
  10   1 -30        0.43       10.30      9.55 o 
   0   2 -30       51.11       86.02     26.65 o 
   1   2 -30       33.54       23.69     13.90 o 
   2   2 -30      216.39      251.98     30.21 o 
   3   2 -30       14.44       32.57     15.74 o 
   4   2 -30        8.87       -1.53     13.18 o 
   5   2 -30       23.48       38.58     16.30 o 
   6   2 -30      130.86      156.62     25.02 o 
   7   2 -30       11.39       18.95     13.93 o 
   8   2 -30       19.55       11.88     11.77 o 
   0   3 -30      235.42      283.08     50.09 o 
   1   3 -30       60.07       64.59     18.80 o 
   2   3 -30       10.98      -12.48     15.17 o 
   3   3 -30      372.97      337.93     37.05 o 
   4   3 -30      122.50      127.78     24.46 o 
   5   3 -30      161.17      164.82     28.09 o 
   2   0 -29        8.86        3.72     11.81 o 
   4   0 -29      157.15      152.37     22.86 o 
   6   0 -29      361.25      459.78     60.03 o 
   8   0 -29      393.88      349.00     35.58 o 
  10   0 -29        7.52        7.97     12.66 o 
   1   1 -29      167.64      147.63     17.92 o 
   2   1 -29      215.73      220.65     22.14 o 
   3   1 -29       76.41       71.92     13.42 o 
   4   1 -29      391.09      415.01     32.23 o 
   5   1 -29      128.00       96.10     15.31 o 
   6   1 -29       29.58       65.92     13.67 o 
   7   1 -29       85.36       60.30     13.05 o 
   8   1 -29       31.29       37.66     10.20 o 
   9   1 -29        9.01       12.36      8.69 o 
  10   1 -29       15.53       10.17      7.97 o 
  11   1 -29       36.35       24.81      9.10 o 
   1   2 -29       75.03       69.75     16.94 o 
   2   2 -29       86.61      132.54     22.18 o 
   3   2 -29       20.02       18.22     14.26 o 
   4   2 -29        2.07       29.54     19.29 o 
   5   2 -29        4.44       13.08     14.41 o 
   6   2 -29      112.13       79.79     18.70 o 
   7   2 -29       31.85       31.60     15.48 o 
   8   2 -29      126.60      114.57     17.45 o 
   9   2 -29       35.80       53.42     14.00 o 
   1   3 -29       31.46       49.41     17.28 o 
   2   3 -29      123.50      153.59     27.14 o 
   3   3 -29      237.69      236.88     30.58 o 
   4   3 -29        1.12        8.98     18.87 o 
   5   3 -29       96.63       84.11     21.58 o 
   6   3 -29        6.82      -11.50     10.99 o 
   0   0 -28     2763.06     2761.65    244.28 o 
   2   0 -28       64.49       77.05     17.31 o 
   4   0 -28       15.49        1.64     10.48 o 
   6   0 -28      248.02      228.93     38.84 o 
   8   0 -28      417.86      466.92     81.90 o 
  10   0 -28       17.99        9.78     13.01 o 
  12   0 -28      192.00      234.53     24.51 o 
   0   1 -28        8.76       -0.21     14.47 o 
   1   1 -28       66.16       63.73     13.02 o 
   2   1 -28        3.12       13.50     11.16 o 
   3   1 -28      133.69      102.04     14.92 o 
   4   1 -28      101.09       92.01     15.00 o 
   5   1 -28      294.20      269.76     23.98 o 
   6   1 -28       87.21      125.49     16.66 o 
   7   1 -28      347.65      288.39     21.47 o 
   8   1 -28      102.32       98.31     14.83 o 
   9   1 -28        2.99       -4.08      8.25 o 
  10   1 -28      142.15      138.35     14.00 o 
  11   1 -28       10.09        3.38      8.08 o 
   0   2 -28       89.25       49.57     20.80 o 
   1   2 -28      196.38      176.19     24.17 o 
   2   2 -28       72.32      102.35     19.54 o 
   3   2 -28        9.73       13.31     12.95 o 
   4   2 -28     1097.58     1115.07     76.78 o 
   5   2 -28       11.22       10.21     13.19 o 
   6   2 -28       17.80       13.66     12.67 o 
   7   2 -28       70.03       48.27     15.70 o 
   8   2 -28       17.42        5.58     10.57 o 
   9   2 -28       59.70       46.07     13.09 o 
  10   2 -28       21.85       18.75     11.85 o 
   0   3 -28       23.91       59.10     25.83 o 
   1   3 -28       24.62       40.90     16.64 o 
   2   3 -28       22.25       26.03     15.46 o 
   3   3 -28       33.54       60.67     17.62 o 
   4   3 -28       62.24       57.13     14.85 o 
   5   3 -28        5.66       20.03     21.67 o 
   6   3 -28        0.01      -10.25     11.23 o 
   7   3 -28        7.50       -7.87     10.87 o 
   2   0 -27      549.94      538.63     41.80 o 
   4   0 -27      162.22      155.63     21.75 o 
   6   0 -27      444.95      431.87     56.24 o 
   8   0 -27       33.30       32.67     13.11 o 
  10   0 -27        0.07       -6.22     10.63 o 
  12   0 -27       13.84       38.87     11.88 o 
   1   1 -27       53.85       42.24     11.26 o 
   2   1 -27      175.43      233.44     22.10 o 
   3   1 -27      158.27      159.24     31.14 o 
   4   1 -27      231.31      244.09     22.56 o 
   5   1 -27      202.60      204.50     23.53 o 
   6   1 -27        6.66        2.07      9.17 o 
   7   1 -27      242.77      209.31     22.61 o 
   8   1 -27       77.76      109.98     13.84 o 
   9   1 -27       27.63       14.01      8.39 o 
  10   1 -27        7.51       16.84      8.08 o 
  11   1 -27       36.98       20.39      8.85 o 
  12   1 -27      199.13      189.73     15.38 o 
   1   2 -27      286.83      248.27     28.49 o 
   2   2 -27      376.95      429.92     40.51 o 
   3   2 -27       18.12       19.35     13.48 o 
   4   2 -27       48.27       52.96     15.71 o 
   5   2 -27       32.58       42.85     17.71 o 
   6   2 -27      335.81      330.41     37.78 o 
   7   2 -27      130.02      144.68     22.87 o 
   8   2 -27       16.44       26.07     11.46 o 
   9   2 -27       26.30       42.21     13.19 o 
  10   2 -27        7.76       -9.04     10.24 o 
  11   2 -27       10.22        1.45     11.26 o 
   1   3 -27       15.83       18.77     14.82 o 
   2   3 -27       23.15       12.03     22.39 o 
   3   3 -27       36.12       50.47     25.44 o 
   4   3 -27       23.13       10.94     11.42 o 
   5   3 -27       91.67       72.46     18.64 o 
   6   3 -27        0.89        9.65     12.03 o 
   7   3 -27       10.03        6.75     19.43 o 
   8   3 -27       44.41       29.32     12.98 o 
   1   4 -27       72.30       84.83     16.97 o 
   2   4 -27        6.20        0.25     13.65 o 
   3   4 -27       83.38       92.80     21.76 o 
   0   0 -26      796.34      807.19     81.34 o 
   2   0 -26       13.41       12.33     12.14 o 
   4   0 -26     1672.40     1602.42    103.77 o 
   6   0 -26     1863.26     1835.83    166.64 o 
   8   0 -26      154.79      137.66     21.18 o 
  10   0 -26        0.13       13.71     19.96 o 
  12   0 -26       43.46       51.24     12.83 o 
   0   1 -26       43.26       31.86     12.66 o 
   1   1 -26       98.69       82.40     15.00 o 
   2   1 -26       15.20       10.23     11.06 o 
   3   1 -26      114.36       96.94     18.06 o 
   4   1 -26       11.09       32.87     10.47 o 
   5   1 -26       56.71       32.52     10.55 o 
   6   1 -26      117.03      126.75     16.13 o 
   7   1 -26       11.54        7.31      8.23 o 
   8   1 -26      224.29      220.81     18.75 o 
   9   1 -26      104.21       97.01     12.71 o 
  10   1 -26       71.72       69.66     10.26 o 
  11   1 -26       45.29       37.74      9.13 o 
  12   1 -26        5.55       14.09      7.43 o 
  13   1 -26       43.70       37.11      9.46 o 
   0   2 -26     1428.51     1519.41    141.27 o 
   1   2 -26      241.17      204.85     52.58 o 
   2   2 -26      139.28      207.70     25.95 o 
   3   2 -26       18.21       33.95     13.30 o 
   4   2 -26      131.13      168.57     23.44 o 
   5   2 -26       55.94       73.16     16.80 o 
   6   2 -26       51.84       95.59     19.69 o 
   7   2 -26       52.18       58.93     16.53 o 
   8   2 -26      283.00      303.36     27.38 o 
   9   2 -26       14.00       19.70     10.94 o 
  10   2 -26       79.08       55.40     14.12 o 
  11   2 -26       37.34       37.39     12.45 o 
   0   3 -26        2.37       16.49     19.49 o 
   1   3 -26       78.97       83.67     21.34 o 
   2   3 -26       25.30       21.40     14.41 o 
   3   3 -26      147.55      157.22     24.00 o 
   4   3 -26       51.14       57.58     23.04 o 
   5   3 -26      278.09      238.34     23.76 o 
   6   3 -26       52.03       62.42     14.45 o 
   7   3 -26       23.72       18.16     11.52 o 
   8   3 -26        8.08       22.46     11.94 o 
   9   3 -26       16.26       17.44     12.01 o 
   0   4 -26       43.75       25.48     23.34 o 
   1   4 -26       57.75       90.54     17.56 o 
   2   4 -26       27.60       42.67     17.21 o 
   3   4 -26       57.18       85.65     17.28 o 
   4   4 -26        2.44        4.24     15.47 o 
   5   4 -26       27.62       40.98     18.63 o 
   2   0 -25      335.07      351.50     33.04 o 
   4   0 -25     1846.15     2018.94    127.64 o 
   6   0 -25       75.53       80.71     23.13 o 
   8   0 -25      483.43      455.23     38.80 o 
  10   0 -25        6.96       10.59     11.14 o 
  12   0 -25      325.95      313.37     27.26 o 
   1   1 -25      101.12       73.32     12.46 o 
   2   1 -25       20.00       17.51      9.27 o 
   3   1 -25       90.54       93.77     14.30 o 
   4   1 -25      114.67      143.03     16.34 o 
   5   1 -25       88.62       76.17     15.37 o 
   6   1 -25     1127.24     1039.99     57.52 o 
   7   1 -25      106.33       83.08     11.60 o 
   8   1 -25      160.70      131.06     14.39 o 
   9   1 -25      125.79      101.94     12.83 o 
  10   1 -25       29.91       27.99      8.34 o 
  11   1 -25       21.45       13.51      7.65 o 
  12   1 -25      176.64      161.10     14.52 o 
  13   1 -25       54.69       53.71     10.29 o 
   1   2 -25      116.99      134.28     20.37 o 
   2   2 -25       10.16       16.81     11.44 o 
   3   2 -25       24.28       13.05     21.47 o 
   4   2 -25      348.77      385.30     36.56 o 
   5   2 -25       29.31       22.47     15.85 o 
   6   2 -25       18.78       14.05     10.29 o 
   7   2 -25       38.05       45.14     15.04 o 
   8   2 -25       12.00       11.35     10.06 o 
   9   2 -25       80.71       72.82     13.56 o 
  10   2 -25       13.46        3.63     10.07 o 
  11   2 -25       71.21       34.63     12.52 o 
  12   2 -25      163.16      152.01     17.30 o 
   1   3 -25      268.57      280.27     31.70 o 
   2   3 -25       65.26       79.96     18.24 o 
   3   3 -25      157.96      139.23     33.61 o 
   4   3 -25        5.51        1.11     10.08 o 
   5   3 -25      274.31      262.24     24.96 o 
   6   3 -25       65.70       58.65     19.28 o 
   7   3 -25       98.91      111.88     17.16 o 
   8   3 -25       38.08       33.64     12.87 o 
   9   3 -25        0.64       14.95     11.70 o 
  10   3 -25        0.13       -2.05     10.96 o 
   1   4 -25       24.28       32.12     13.30 o 
   2   4 -25       81.62      123.42     19.32 o 
   3   4 -25       14.33       29.85     13.77 o 
   4   4 -25        2.00       17.39     16.26 o 
   5   4 -25       25.37       57.20     19.67 o 
   6   4 -25        1.48       20.54     16.44 o 
   0   0 -24      356.96      427.62     49.23 o 
   2   0 -24      319.08      405.88     36.05 o 
   4   0 -24     1266.71     1224.51     80.33 o 
   6   0 -24        7.94      -10.21     13.43 o 
   8   0 -24       22.43       10.13     23.96 o 
  10   0 -24     1167.52     1082.51     58.52 o 
  12   0 -24      250.04      329.57     23.61 o 
  14   0 -24       61.84       65.16     14.28 o 
   0   1 -24     2215.23     2100.35    132.20 o 
   1   1 -24       66.52       54.69     11.03 o 
   2   1 -24       85.83      109.17     14.29 o 
   3   1 -24      692.90      617.07     46.77 o 
   4   1 -24      400.13      395.92     28.15 o 
   5   1 -24      230.70      214.49     19.50 o 
   6   1 -24       27.63       24.30     10.13 o 
   7   1 -24      287.67      237.48     22.87 o 
   8   1 -24      165.28      173.37     16.34 o 
   9   1 -24       51.89       59.65     15.13 o 
  10   1 -24       14.70        7.32      6.35 o 
  11   1 -24      134.67      105.69     13.13 o 
  12   1 -24       17.48       24.35      6.96 o 
  13   1 -24       68.02       46.51      8.79 o 
  14   1 -24        2.96        1.87      8.21 o 
   0   2 -24      193.72      299.38     44.52 o 
   1   2 -24       52.10       66.39     15.23 o 
   2   2 -24      483.63      512.97     40.24 o 
   3   2 -24        4.18        7.33     11.02 o 
   4   2 -24      245.27      267.85     29.98 o 
   5   2 -24       15.12       23.40     12.58 o 
   6   2 -24      887.51      945.64     53.54 o 
   7   2 -24       69.71       61.73     15.78 o 
   8   2 -24      131.93      156.76     13.70 o 
   9   2 -24      143.50      135.80     14.46 o 
  10   2 -24       34.57       27.13      9.57 o 
  11   2 -24      123.41       88.66     20.74 o 
  12   2 -24       81.67      106.53     15.00 o 
   0   3 -24      251.96      275.25     44.71 o 
   1   3 -24      539.78      443.98     41.51 o 
   2   3 -24       11.76       34.10     15.27 o 
   3   3 -24       91.90       62.19     16.67 o 
   4   3 -24       10.00        8.57     10.74 o 
   5   3 -24       92.08       96.69     15.80 o 
   6   3 -24        2.48       -0.45     10.71 o 
   7   3 -24      189.73      183.43     20.53 o 
   8   3 -24        6.53       16.20      9.28 o 
   9   3 -24       44.66       34.48     10.23 o 
  10   3 -24        5.54       13.86      9.30 o 
   0   4 -24       45.93       81.97     28.30 o 
   1   4 -24        0.82        9.88     11.43 o 
   2   4 -24       31.33       44.63     13.85 o 
   3   4 -24       14.93        8.47     12.02 o 
   4   4 -24      213.98      250.18     31.58 o 
   5   4 -24       84.61       87.88     20.99 o 
   6   4 -24       63.48       87.13     20.75 o 
   7   4 -24       35.67       38.38     17.50 o 
   2   0 -23     1857.22     1962.63    123.58 o 
   4   0 -23      120.73      151.75     35.09 o 
   6   0 -23       31.79       36.91     17.74 o 
   8   0 -23      142.29      177.80     24.43 o 
  10   0 -23       13.53       18.46      9.72 o 
  12   0 -23      162.39      138.72     15.94 o 
  14   0 -23       15.45       41.13     12.89 o 
   1   1 -23       50.44       34.02      9.87 o 
   2   1 -23     1231.09     1177.61     63.34 o 
   3   1 -23     1178.74     1087.26     71.92 o 
   4   1 -23      422.82      430.21     29.72 o 
   5   1 -23      471.94      491.12     49.36 o 
   6   1 -23      684.59      632.61     37.74 o 
   7   1 -23      170.91      149.59     12.02 o 
   8   1 -23       24.14       26.31      7.11 o 
   9   1 -23       62.21       69.30      9.11 o 
  10   1 -23        4.20        8.26      6.97 o 
  11   1 -23      296.08      260.40     16.18 o 
  12   1 -23        9.53        6.45      6.84 o 
  13   1 -23       55.71       57.79      9.06 o 
  14   1 -23        7.67        9.70      7.11 o 
   1   2 -23       30.02       51.41     13.97 o 
   2   2 -23      565.05      577.11     44.03 o 
   3   2 -23        9.22       11.58     10.56 o 
   4   2 -23      116.75      129.90     19.38 o 
   5   2 -23       90.83       93.92     16.60 o 
   6   2 -23      121.30      176.98     15.59 o 
   7   2 -23       65.53       73.47     29.83 o 
   8   2 -23       98.68       98.53     11.11 o 
   9   2 -23      164.08      129.28     14.19 o 
  10   2 -23       34.20       31.71      9.94 o 
  11   2 -23       75.64       63.38     11.10 o 
  12   2 -23      424.35      454.24     26.80 o 
  13   2 -23        4.10       10.00      8.42 o 
   1   3 -23      480.72      457.75     42.24 o 
   2   3 -23      210.29      248.81     62.54 o 
   3   3 -23       32.53       39.12     14.57 o 
   4   3 -23        0.56       -9.22     12.84 o 
   5   3 -23       12.28       14.74      7.66 o 
   6   3 -23        5.19       11.93      8.91 o 
   7   3 -23      292.63      249.04     20.03 o 
   8   3 -23        1.97        6.01      8.46 o 
   9   3 -23       38.61       20.22      9.65 o 
  10   3 -23       18.15       29.53     12.08 o 
  11   3 -23       24.44       36.48     10.95 o 
   1   4 -23       30.53       26.10     12.54 o 
   2   4 -23        2.51        5.47     10.79 o 
   3   4 -23       19.54       22.64     12.00 o 
   4   4 -23       34.34       45.15     17.61 o 
   5   4 -23      127.63      136.79     18.30 o 
   6   4 -23        0.91       -0.09     10.56 o 
   7   4 -23       28.66       30.06     12.69 o 
   8   4 -23       37.40       47.28     17.13 o 
   0   0 -22     1097.23     1189.82    109.87 o 
   2   0 -22     1354.46     1443.88     92.53 o 
   4   0 -22     2791.80     2894.29    178.23 o 
   6   0 -22      593.87      667.39     44.68 o 
   8   0 -22      151.29      198.18     18.08 o 
  10   0 -22      224.08      299.11     24.23 o 
  12   0 -22      234.47      251.85     19.82 o 
  14   0 -22      111.54      121.56     17.30 o 
   0   1 -22     1413.84     1275.03     82.80 o 
   1   1 -22       69.62       55.89     10.09 o 
   2   1 -22      605.04      616.06     36.56 o 
   3   1 -22      807.64      717.39     52.74 o 
   4   1 -22     1123.79     1087.31     58.66 o 
   5   1 -22      457.56      535.32     43.02 o 
   6   1 -22      143.86      167.91     14.13 o 
   7   1 -22       65.48       45.88     10.13 o 
   8   1 -22      302.50      285.18     17.82 o 
   9   1 -22      300.17      234.69     14.68 o 
  10   1 -22      381.44      415.05     25.72 o 
  11   1 -22      290.83      257.45     14.69 o 
  12   1 -22        2.61       11.56      6.06 o 
  13   1 -22       45.76       45.92      8.44 o 
  14   1 -22      205.96      205.42     15.34 o 
   0   2 -22      822.32      939.66     91.70 o 
   1   2 -22      145.80      155.35     20.76 o 
   2   2 -22      544.57      560.75     45.39 o 
   3   2 -22       23.54       43.77      9.34 o 
   4   2 -22       51.03       61.18     16.35 o 
   5   2 -22      212.28      193.13     21.80 o 
   6   2 -22     1193.58     1302.59     58.78 o 
   7   2 -22       28.31       13.67      9.89 o 
   8   2 -22      398.31      448.10     24.78 o 
   9   2 -22       94.26       81.07     14.16 o 
  10   2 -22       34.82       36.23      9.40 o 
  11   2 -22       49.43       44.19     10.14 o 
  12   2 -22      178.64      249.68     18.60 o 
  13   2 -22        9.36       24.68      9.16 o 
   0   3 -22      364.81      391.89     53.25 o 
   1   3 -22      415.70      309.89     32.73 o 
   2   3 -22       23.04       20.15     16.92 o 
   3   3 -22       88.35      102.79     18.23 o 
   4   3 -22        6.13        2.25      7.63 o 
   5   3 -22      280.06      239.18     21.88 o 
   6   3 -22       79.89       92.39     12.54 o 
   7   3 -22      389.40      448.76     34.69 o 
   8   3 -22      151.52      137.79     15.14 o 
   9   3 -22       13.03       19.31      9.13 o 
  10   3 -22        0.03       -0.94      8.47 o 
  11   3 -22       34.11       50.44     11.82 o 
  12   3 -22        4.64        6.10     10.51 o 
   0   4 -22       87.13      101.44     28.00 o 
   1   4 -22      121.68      142.35     18.31 o 
   2   4 -22       72.41      109.36     23.52 o 
   3   4 -22        6.62       25.69     13.28 o 
   4   4 -22       54.85       58.37     13.70 o 
   5   4 -22       61.16       65.55     13.96 o 
   6   4 -22       23.49       12.71     12.69 o 
   7   4 -22       47.80       76.13     18.19 o 
   8   4 -22       40.38       53.23     14.34 o 
   2   0 -21      624.52      605.55     42.81 o 
   4   0 -21       41.07       68.50      9.22 o 
   6   0 -21     2269.74     2268.34    134.46 o 
   8   0 -21       40.81       40.70      9.52 o 
  10   0 -21      743.56      705.39     35.19 o 
  12   0 -21      160.90      129.04     14.05 o 
  14   0 -21        3.36       -0.90      9.66 o 
   1   1 -21      316.74      260.81     20.56 o 
   2   1 -21        4.80        6.16      7.42 o 
   3   1 -21      143.65      138.09     11.32 o 
   4   1 -21     1625.57     1607.08     70.23 o 
   5   1 -21      422.45      375.22     26.16 o 
   6   1 -21      177.71      186.52     14.69 o 
   7   1 -21      141.38       98.17      9.45 o 
   8   1 -21      549.19      555.08     23.49 o 
   9   1 -21      272.52      220.06     13.72 o 
  10   1 -21      153.46      162.74     17.25 o 
  11   1 -21      238.79      218.45     13.14 o 
  12   1 -21      165.36      168.21     15.57 o 
  13   1 -21       53.57       60.20      8.86 o 
  14   1 -21        9.61       19.16      7.44 o 
  15   1 -21       26.08       25.70      9.15 o 
   1   2 -21      401.49      359.04     29.96 o 
   2   2 -21      100.60      145.89     18.54 o 
   3   2 -21      398.18      337.67     41.68 o 
   4   2 -21      415.38      466.76     34.55 o 
   5   2 -21      253.59      215.98     15.99 o 
   6   2 -21      651.80      611.71     31.51 o 
   7   2 -21        9.75        7.22      6.19 o 
   8   2 -21       39.23       37.71      7.31 o 
   9   2 -21       32.34       26.70      8.62 o 
  10   2 -21       38.01       46.63     10.14 o 
  11   2 -21       22.29       17.22      7.61 o 
  12   2 -21      168.72      178.11     15.87 o 
  13   2 -21        8.29       12.64      8.46 o 
  14   2 -21       14.48       17.08      8.78 o 
   1   3 -21      188.38      146.58     18.88 o 
   2   3 -21        8.42       -0.39      7.79 o 
   3   3 -21      100.40       77.80     12.39 o 
   4   3 -21      104.57       86.73     10.53 o 
   5   3 -21      372.59      371.82     20.77 o 
   6   3 -21       22.30        5.72      8.28 o 
   7   3 -21      411.09      443.28     46.63 o 
   8   3 -21        6.78       12.03      8.31 o 
   9   3 -21       21.36       40.80     10.28 o 
  10   3 -21        8.39       10.48      8.54 o 
  11   3 -21       69.43       84.46     13.43 o 
  12   3 -21       75.95       73.42     13.03 o 
   1   4 -21      157.20      178.29     16.74 o 
   2   4 -21       58.87       48.80     10.77 o 
   3   4 -21       15.84       24.46      9.86 o 
   4   4 -21        2.71       17.19     10.76 o 
   5   4 -21       42.38       37.49     12.12 o 
   6   4 -21       41.01       35.79     12.70 o 
   7   4 -21       66.88       63.32     12.20 o 
   8   4 -21        2.44        5.92     10.20 o 
   9   4 -21       26.11       34.65     11.42 o 
   1   5 -21       28.60       58.71     14.63 o 
   0   0 -20     1361.93     1285.49    116.55 o 
   2   0 -20      313.64      372.82     21.55 o 
   4   0 -20     2962.78     2945.81    142.48 o 
   6   0 -20      198.36      224.57     34.41 o 
   8   0 -20       31.65       31.08     10.97 o 
  10   0 -20      248.59      290.56     23.66 o 
  12   0 -20      388.60      455.05     27.49 o 
  14   0 -20       99.72      126.37     17.91 o 
   0   1 -20       15.91       11.46      8.99 o 
   1   1 -20      425.54      390.20     20.96 o 
   2   1 -20       12.18       36.93      6.38 o 
   3   1 -20      397.47      363.38     22.48 o 
   4   1 -20       25.80       34.62      7.19 o 
   5   1 -20      638.92      588.18     28.71 o 
   6   1 -20      977.29     1014.69     45.81 o 
   7   1 -20      195.09      175.51     11.38 o 
   8   1 -20       12.98       11.51      6.11 o 
   9   1 -20       69.34       87.67      9.90 o 
  10   1 -20      823.09      781.16     32.67 o 
  11   1 -20      220.99      196.23     12.28 o 
  12   1 -20        9.87        4.07      5.81 o 
  13   1 -20       50.64       22.92      7.90 o 
  14   1 -20      134.30      139.41     12.44 o 
  15   1 -20       64.14       37.52      9.14 o 
   0   2 -20     1696.66     1693.54    101.50 o 
   1   2 -20      537.45      484.74     33.69 o 
   2   2 -20       67.97       78.08     12.74 o 
   3   2 -20      819.61      729.21     80.49 o 
   4   2 -20      341.44      435.62     26.83 o 
   5   2 -20      239.24      193.35     14.74 o 
   6   2 -20      371.48      396.97     23.74 o 
   7   2 -20        4.99        2.25      5.07 o 
   8   2 -20      463.89      481.72     28.20 o 
   9   2 -20       13.89       11.18      6.06 o 
  10   2 -20      280.24      316.12     22.73 o 
  11   2 -20        6.18        6.22      9.85 o 
  12   2 -20       14.77       22.50      8.38 o 
  13   2 -20        4.49        4.60      7.77 o 
  14   2 -20      114.57      143.70     14.42 o 
   0   3 -20      101.94      109.14     16.29 o 
   1   3 -20       73.43       75.49      9.98 o 
   2   3 -20      131.85      170.71     12.75 o 
   3   3 -20       21.62       20.85      7.28 o 
   4   3 -20       11.44       16.26      6.50 o 
   5   3 -20      153.31      157.78     14.12 o 
   6   3 -20      207.70      216.58     18.00 o 
   7   3 -20      233.77      248.64     18.96 o 
   8   3 -20       54.37       48.56     12.69 o 
   9   3 -20      216.27      208.10     18.07 o 
  10   3 -20      113.95      123.31     14.90 o 
  11   3 -20       92.00       81.18     12.67 o 
  12   3 -20       25.82       28.66     10.27 o 
  13   3 -20      194.68      227.70     20.89 o 
   0   4 -20       73.12       93.60     18.06 o 
   1   4 -20      143.80      166.39     14.11 o 
   2   4 -20      229.96      279.24     18.92 o 
   3   4 -20       31.40       42.89      9.12 o 
   4   4 -20      147.30      189.41     15.56 o 
   5   4 -20       75.29       72.89     12.17 o 
   6   4 -20       56.50       72.25     12.72 o 
   7   4 -20       45.55       50.70     11.50 o 
   8   4 -20       63.42       65.08     12.68 o 
   9   4 -20       30.29       30.18     10.64 o 
  10   4 -20        6.74       20.10      9.97 o 
   0   5 -20      102.44      154.48     24.78 o 
   1   5 -20       13.88       31.28     12.57 o 
   2   5 -20        2.61       -0.85      9.26 o 
   3   5 -20       69.74       38.30     15.83 o 
   2   0 -19     2600.17     2604.43    125.77 o 
   4   0 -19      685.39      729.65     38.53 o 
   6   0 -19     1973.62     1851.78    163.99 o 
   8   0 -19       76.09      118.07     22.93 o 
  10   0 -19       30.53       30.30      9.28 o 
  12   0 -19      165.40      146.81     16.69 o 
  14   0 -19       45.61       41.15     17.85 o 
  16   0 -19       27.65        9.52     11.22 o 
   1   1 -19       43.93       53.16      5.18 o 
   2   1 -19     4034.98     4043.15    168.59 o 
   3   1 -19      356.33      403.82     20.80 o 
   4   1 -19      155.80      194.93     14.81 o 
   5   1 -19      808.16      781.58     45.20 o 
   6   1 -19      321.78      359.80     18.57 o 
   7   1 -19       34.48       38.34      6.05 o 
   8   1 -19      125.87      126.83      9.99 o 
   9   1 -19        2.75        3.07      5.00 o 
  10   1 -19       20.64       21.90      6.16 o 
  11   1 -19      184.46      159.24     10.88 o 
  12   1 -19      460.60      455.96     20.68 o 
  13   1 -19       58.17       40.34      7.64 o 
  14   1 -19        3.66        6.71      7.11 o 
  15   1 -19       32.72       30.28      9.07 o 
  16   1 -19       20.94       12.94      9.51 o 
   1   2 -19      395.69      388.04     25.02 o 
   2   2 -19      942.98      939.38     36.76 o 
   3   2 -19      782.64      729.07     48.92 o 
   4   2 -19        3.34        0.72      6.89 o 
   5   2 -19       84.28       83.21     10.94 o 
   6   2 -19       79.43       85.38     10.23 o 
   7   2 -19       73.67       82.32      9.08 o 
   8   2 -19      157.35      170.48     13.24 o 
   9   2 -19      173.13      136.20     11.83 o 
  10   2 -19        1.46        2.62      8.78 o 
  11   2 -19        9.70        3.12      6.69 o 
  12   2 -19       29.96       19.67      7.88 o 
  13   2 -19        0.89       -3.22      6.88 o 
  14   2 -19        7.77       21.12     10.09 o 
  15   2 -19       15.97       14.95      9.23 o 
   1   3 -19       78.72       76.63      8.55 o 
   2   3 -19       47.29       62.56      8.07 o 
   3   3 -19       21.38       37.21      6.40 o 
   4   3 -19      119.61      132.98      9.77 o 
   5   3 -19       13.08        5.06      6.41 o 
   6   3 -19      129.46      141.20     14.30 o 
   7   3 -19       69.23       63.96     10.56 o 
   8   3 -19       69.29       93.29     12.78 o 
   9   3 -19      364.27      348.16     23.94 o 
  10   3 -19       50.54       50.62     10.70 o 
  11   3 -19       94.85       71.02     11.84 o 
  12   3 -19       69.21       56.80     11.91 o 
  13   3 -19       47.48       56.17     11.97 o 
   1   4 -19      148.12      137.93     11.56 o 
   2   4 -19      271.48      280.19     17.01 o 
   3   4 -19       34.48       52.88      9.89 o 
   4   4 -19        2.99        4.46      6.38 o 
   5   4 -19      113.72      118.45     12.03 o 
   6   4 -19        1.05        8.58      8.60 o 
   7   4 -19      128.51      126.90     17.30 o 
   8   4 -19       16.86       29.94     10.39 o 
   9   4 -19        4.64       -6.46      8.51 o 
  10   4 -19       19.50        9.04      9.86 o 
   1   5 -19       40.06       55.89     18.39 o 
   2   5 -19        0.09       12.12      9.43 o 
   3   5 -19       79.88       59.24     13.77 o 
   4   5 -19       14.16       27.93     10.77 o 
   5   5 -19       71.42       95.37     16.34 o 
   0   0 -18     4532.28     4433.79    378.03 o 
   2   0 -18      708.87      660.57     34.45 o 
   4   0 -18       35.27       55.01      8.04 o 
   6   0 -18       47.35       77.55     18.56 o 
   8   0 -18     2641.10     2525.16    156.07 o 
  10   0 -18     1172.32     1132.20     61.17 o 
  12   0 -18      964.82      917.67     51.82 o 
  14   0 -18      320.68      294.61     31.73 o 
  16   0 -18       12.88       -2.13     10.29 o 
   0   1 -18      325.74      334.63     16.30 o 
   1   1 -18      614.26      665.18     26.85 o 
   2   1 -18       15.01       21.24      5.26 o 
   3   1 -18      270.69      254.17     15.38 o 
   4   1 -18     1336.04     1362.40     59.47 o 
   5   1 -18      630.63      644.73     30.74 o 
   6   1 -18      242.82      280.21     16.36 o 
   7   1 -18      371.69      318.85     27.24 o 
   8   1 -18       17.09       20.69      5.17 o 
   9   1 -18       73.11       61.99      7.87 o 
  10   1 -18       59.48       50.27      7.31 o 
  11   1 -18       83.84       59.29      7.90 o 
  12   1 -18       10.25       29.18      7.26 o 
  13   1 -18      105.24       89.52      9.77 o 
  14   1 -18       71.18       76.92      9.64 o 
  15   1 -18       44.23       35.54      8.96 o 
  16   1 -18        6.14       -0.75      8.51 o 
   0   2 -18       25.15       36.98      7.04 o 
   1   2 -18      187.00      196.22     10.14 o 
   2   2 -18      150.42      190.93     11.59 o 
   3   2 -18      276.14      286.20     33.19 o 
   4   2 -18     1804.19     1854.08     91.78 o 
   5   2 -18      131.05      126.53     11.43 o 
   6   2 -18      237.26      263.83     16.26 o 
   7   2 -18      366.64      361.95     23.87 o 
   8   2 -18       75.96      110.63     10.66 o 
   9   2 -18      170.00      135.41     11.86 o 
  10   2 -18      495.95      499.63     29.12 o 
  11   2 -18       90.53       82.50     10.08 o 
  12   2 -18       91.57      125.28     12.50 o 
  13   2 -18       33.77       27.96      8.23 o 
  14   2 -18      820.60      811.74     37.05 o 
  15   2 -18        6.69       14.50      9.33 o 
   0   3 -18       78.81       85.83     10.96 o 
   1   3 -18      115.63      102.40     11.46 o 
   2   3 -18       63.15      104.69      8.86 o 
   3   3 -18       71.76       93.26      7.82 o 
   4   3 -18        8.13        3.49      5.22 o 
   5   3 -18       17.74       17.66      6.58 o 
   6   3 -18       10.89       -3.12      6.63 o 
   7   3 -18       29.81       32.84      8.95 o 
   8   3 -18        9.84       17.31      8.38 o 
   9   3 -18      372.94      314.17     22.39 o 
  10   3 -18       38.14       54.79     11.21 o 
  11   3 -18      118.89      118.44     20.60 o 
  12   3 -18       10.25       11.53      8.94 o 
  13   3 -18       37.72       40.18     10.77 o 
   0   4 -18      121.43      154.45     14.76 o 
   1   4 -18       51.72       60.84      7.88 o 
   2   4 -18        1.31        7.30      6.60 o 
   3   4 -18       45.00       61.09      8.61 o 
   4   4 -18       44.38       72.71      9.19 o 
   5   4 -18       64.90       60.01      9.71 o 
   6   4 -18        1.04       -0.54      8.39 o 
   7   4 -18      220.01      234.26     19.73 o 
   8   4 -18      124.78      167.01     21.80 o 
   9   4 -18       24.46       41.53     11.16 o 
  10   4 -18        1.08       16.57      9.63 o 
  11   4 -18       81.90      111.37     14.96 o 
   0   5 -18       34.49       59.79     20.56 o 
   1   5 -18      103.36      102.09     12.42 o 
   2   5 -18        0.23        0.55      7.86 o 
   3   5 -18       78.99       76.24     12.66 o 
   4   5 -18        0.42       -3.85      9.00 o 
   5   5 -18       88.66       88.73     13.50 o 
   6   5 -18       22.85       37.00     12.92 o 
   2   0 -17      272.87      291.44     26.79 o 
   4   0 -17     1095.91      992.40     50.18 o 
   6   0 -17      202.83      282.79     36.27 o 
   8   0 -17      751.83      740.40     50.98 o 
  10   0 -17      782.15      779.19     43.73 o 
  12   0 -17      213.56      238.51     21.35 o 
  14   0 -17       37.68       57.93     15.82 o 
  16   0 -17       89.35       62.07     14.43 o 
   1   1 -17     1854.41     1765.07     64.65 o 
   2   1 -17     2191.62     2159.70     80.66 o 
   3   1 -17      140.95      110.97      9.31 o 
   4   1 -17      489.90      508.17     24.79 o 
   5   1 -17      524.84      453.91     24.92 o 
   6   1 -17     1253.07     1219.61     48.47 o 
   7   1 -17     1156.10     1141.33     41.95 o 
   8   1 -17      351.45      376.67     17.95 o 
   9   1 -17      152.39      144.93     11.48 o 
  10   1 -17      941.36      873.82     31.62 o 
  11   1 -17      223.29      182.80     11.28 o 
  12   1 -17      110.38      102.54     10.01 o 
  13   1 -17       86.38       73.82      9.06 o 
  14   1 -17       21.77        8.38      6.51 o 
  15   1 -17       88.29       66.14     10.13 o 
  16   1 -17       36.82       44.40      9.71 o 
   1   2 -17       11.04       10.29      4.05 o 
   2   2 -17       92.49      120.58     14.16 o 
   3   2 -17      235.45      189.46     12.77 o 
   4   2 -17      277.76      340.13     18.23 o 
   5   2 -17      228.12      241.87     14.01 o 
   6   2 -17      430.86      390.43     19.68 o 
   7   2 -17      315.45      294.46     21.68 o 
   8   2 -17     1327.20     1231.53     50.20 o 
   9   2 -17       76.41       57.99      8.45 o 
  10   2 -17       16.46       27.83     11.25 o 
  11   2 -17      185.40      187.25     14.39 o 
  12   2 -17       40.42       39.05      9.69 o 
  13   2 -17      165.78      137.01     12.85 o 
  14   2 -17        0.94        4.08      7.45 o 
  15   2 -17       36.41       28.10     14.82 o 
   1   3 -17       73.24       59.97      7.60 o 
   2   3 -17      165.55      224.37     13.01 o 
   3   3 -17      356.98      414.76     15.64 o 
   4   3 -17      146.54      181.29     11.01 o 
   5   3 -17      161.07      183.87     13.68 o 
   6   3 -17      242.48      249.98     18.72 o 
   7   3 -17       36.59       26.81     10.28 o 
   8   3 -17       13.15       23.53      8.72 o 
   9   3 -17       40.99       39.85      9.52 o 
  10   3 -17      128.26      125.44     14.59 o 
  11   3 -17       69.45       57.13     11.06 o 
  12   3 -17        7.02        2.00      8.53 o 
  13   3 -17      117.94      105.25     14.25 o 
  14   3 -17        9.78        5.74     10.49 o 
   1   4 -17        6.02       12.34      5.80 o 
   2   4 -17       11.19       18.23      6.17 o 
   3   4 -17       73.43       81.44      8.47 o 
   4   4 -17       17.98       21.28      6.17 o 
   5   4 -17       30.64       26.08      8.09 o 
   6   4 -17        5.64        2.58      8.57 o 
   7   4 -17      120.22      144.39     15.62 o 
   8   4 -17       13.04       21.38      9.84 o 
   9   4 -17      104.24      115.53     14.53 o 
  10   4 -17       13.41       21.93     10.21 o 
  11   4 -17      111.65      114.13     15.03 o 
   1   5 -17       91.96      111.47     11.29 o 
   2   5 -17        1.02        3.28      7.66 o 
   3   5 -17       43.70       36.22     10.64 o 
   4   5 -17        0.42        4.04      8.77 o 
   5   5 -17       46.33       51.40     11.67 o 
   6   5 -17        0.46       13.44     11.53 o 
   0   0 -16      612.12      639.08     60.39 o 
   2   0 -16     1718.62     1761.87     84.90 o 
   4   0 -16      728.88      811.90     53.20 o 
   6   0 -16     8947.45     8936.27    754.79 o 
   8   0 -16      841.76      863.57     57.89 o 
  10   0 -16       12.86       12.03      7.62 o 
  12   0 -16        1.65        1.34      7.57 o 
  14   0 -16     1705.71     1749.88    113.75 o 
  16   0 -16       43.97       40.66     12.95 o 
   0   1 -16      147.08      104.66      8.71 o 
   1   1 -16     2545.76     2550.82    100.61 o 
   2   1 -16      538.85      675.06     23.97 o 
   3   1 -16      287.46      229.18     20.04 o 
   4   1 -16      340.87      359.41     20.65 o 
   5   1 -16      535.42      557.83     29.94 o 
   6   1 -16      315.98      385.67     23.06 o 
   7   1 -16     1196.67     1107.60     40.37 o 
   8   1 -16      415.53      412.92     18.24 o 
   9   1 -16      317.92      225.10     13.74 o 
  10   1 -16        2.97        1.25      4.70 o 
  11   1 -16      569.22      524.53     22.95 o 
  12   1 -16        5.59        7.09      5.78 o 
  13   1 -16       27.00       28.83      7.24 o 
  14   1 -16       56.81       53.72      8.80 o 
  15   1 -16       73.90       50.76      9.37 o 
  16   1 -16       24.00       19.12      8.34 o 
   0   2 -16     1024.24     1096.91     53.77 o 
   1   2 -16      211.11      248.55     15.92 o 
   2   2 -16     3838.02     4409.24    159.46 o 
   3   2 -16      447.05      424.37     31.77 o 
   4   2 -16      169.25      222.67     12.74 o 
   5   2 -16      287.10      269.35     18.56 o 
   6   2 -16       97.68      113.52     11.09 o 
   7   2 -16      114.74      133.98      9.42 o 
   8   2 -16       70.64       66.41      8.46 o 
   9   2 -16       15.91       22.15      6.61 o 
  10   2 -16     2324.57     2373.37     92.50 o 
  11   2 -16      180.86      166.37     14.40 o 
  12   2 -16       33.19       31.85      8.03 o 
  13   2 -16      184.80      175.06     14.40 o 
  14   2 -16       63.38       91.50     11.54 o 
  15   2 -16       67.68       55.85     11.31 o 
  16   2 -16        5.10       -9.62      9.56 o 
   0   3 -16       69.75       67.87     13.21 o 
   1   3 -16       42.29       49.90      6.43 o 
   2   3 -16      365.70      396.97     17.42 o 
   3   3 -16     1081.23     1096.23     36.11 o 
   4   3 -16       50.04       44.59      6.30 o 
   5   3 -16      828.53      774.41     27.18 o 
   6   3 -16        3.15        0.64      7.14 o 
   7   3 -16      155.57      139.25     11.90 o 
   8   3 -16        1.02        4.30      7.59 o 
   9   3 -16      110.41      100.74     12.69 o 
  10   3 -16       20.94       37.22      9.87 o 
  11   3 -16       48.30       42.55     10.24 o 
  12   3 -16       64.86       68.51     12.12 o 
  13   3 -16       42.81       37.89     10.55 o 
  14   3 -16       24.30       41.92     11.63 o 
   0   4 -16       12.15       14.83      7.77 o 
   1   4 -16       41.75       39.27      6.92 o 
   2   4 -16      777.86      811.91     29.20 o 
   3   4 -16      178.30      181.77     11.65 o 
   4   4 -16      157.98      185.45     12.22 o 
   5   4 -16       71.06       63.94      8.51 o 
   6   4 -16      341.99      418.16     23.98 o 
   7   4 -16       28.01       54.09     10.89 o 
   8   4 -16       22.33       30.45     10.21 o 
   9   4 -16       99.27       92.79     13.59 o 
  10   4 -16       57.13       85.72     18.02 o 
  11   4 -16       48.57       74.60     13.18 o 
   0   5 -16       66.09       51.59     12.94 o 
   1   5 -16       84.37      102.13     10.91 o 
   2   5 -16       11.26       13.67      7.25 o 
   3   5 -16        2.67        1.48      7.47 o 
   4   5 -16       46.68       43.02      9.69 o 
   5   5 -16       13.55        4.51      9.26 o 
   6   5 -16       28.59       34.77     12.65 o 
   7   5 -16       61.05       56.84     14.34 o 
   2   0 -15     9362.07     9879.17    466.24 o 
   4   0 -15     1138.95     1161.41     73.39 o 
   6   0 -15     3978.88     3865.84    233.38 o 
   8   0 -15      284.29      318.73     28.11 o 
  10   0 -15        3.87        2.17      6.80 o 
  12   0 -15      444.80      452.16     30.43 o 
  14   0 -15       61.26       65.75     14.98 o 
  16   0 -15        1.56       12.25     12.58 o 
   1   1 -15     2479.51     2548.56     92.47 o 
   2   1 -15     2568.52     2652.99     88.49 o 
   3   1 -15      295.03      290.79     15.84 o 
   4   1 -15       38.66       19.42      5.05 o 
   5   1 -15      892.08      942.73     47.94 o 
   6   1 -15      876.82      844.75     34.58 o 
   7   1 -15      635.80      683.48     35.15 o 
   8   1 -15       72.26       87.09      7.99 o 
   9   1 -15      140.50      126.14     13.71 o 
  10   1 -15      125.93      164.38     10.49 o 
  11   1 -15      508.78      471.91     19.31 o 
  12   1 -15      252.43      283.83     16.64 o 
  13   1 -15      232.56      170.02     13.75 o 
  14   1 -15       24.55       39.19      7.84 o 
  15   1 -15       58.10       75.16     12.11 o 
  16   1 -15       36.68       19.89      8.41 o 
  17   1 -15       63.72       53.36     11.81 o 
   1   2 -15      276.62      308.75     19.09 o 
   2   2 -15     1049.15     1116.70     42.35 o 
   3   2 -15      484.19      466.52     25.27 o 
   4   2 -15      364.62      393.18     16.22 o 
   5   2 -15      301.78      279.62     13.54 o 
   6   2 -15      281.43      331.76     17.81 o 
   7   2 -15       33.32       36.10      5.74 o 
   8   2 -15       11.63       12.63      6.18 o 
   9   2 -15      186.07      165.56     12.65 o 
  10   2 -15      301.97      316.16     17.20 o 
  11   2 -15       34.70       29.17      7.64 o 
  12   2 -15       47.98       42.67      8.65 o 
  13   2 -15       72.83       56.19      9.20 o 
  14   2 -15       33.42       43.25      9.24 o 
  15   2 -15       36.26       32.20      9.90 o 
  16   2 -15       16.10       18.13     11.41 o 
   1   3 -15      608.02      598.09     33.74 o 
   2   3 -15     1289.18     1233.73     38.06 o 
   3   3 -15     1423.71     1432.38     43.78 o 
   4   3 -15       59.94       77.27      7.40 o 
   5   3 -15      725.94      682.31     30.64 o 
   6   3 -15       39.25       41.88      7.69 o 
   7   3 -15      183.81      166.96     12.82 o 
   8   3 -15       52.70       58.96     10.57 o 
   9   3 -15      595.21      623.77     32.85 o 
  10   3 -15       26.69       32.59      9.87 o 
  11   3 -15      178.77      153.34     15.79 o 
  12   3 -15        8.00        4.75      7.95 o 
  13   3 -15        3.76       -2.38      8.23 o 
  14   3 -15        7.01        4.08      9.38 o 
   1   4 -15       67.64       77.84      8.01 o 
   2   4 -15       41.57       29.74      7.49 o 
   3   4 -15      367.65      351.95     23.96 o 
   4   4 -15       53.92       42.19      7.64 o 
   5   4 -15       83.89       81.39      8.92 o 
   6   4 -15      130.45      149.86     12.17 o 
   7   4 -15        3.03       -4.03      6.68 o 
   8   4 -15        5.35        3.69      7.62 o 
   9   4 -15       71.21       96.16     13.37 o 
  10   4 -15       11.60        5.08      9.19 o 
  11   4 -15       36.61       34.82     10.63 o 
  12   4 -15       78.09       91.36     14.46 o 
   1   5 -15       55.77       42.07      9.81 o 
   2   5 -15        5.22        1.22      7.09 o 
   3   5 -15       14.12        4.66      6.85 o 
   4   5 -15        0.37       -2.98      7.86 o 
   5   5 -15        5.50        4.68      8.33 o 
   6   5 -15        5.33       18.57     11.28 o 
   7   5 -15       72.49      102.70     19.42 o 
   0   0 -14    18587.81    20502.38   1164.43 o 
   2   0 -14      158.35      175.13     15.66 o 
   4   0 -14     2233.27     2405.98    146.45 o 
   6   0 -14     1183.27     1428.79     89.76 o 
   8   0 -14     3026.30     3160.82    192.32 o 
  10   0 -14       11.42       11.64      7.40 o 
  12   0 -14      978.25     1032.43    106.53 o 
  14   0 -14      164.04      240.87     27.62 o 
  16   0 -14      384.91      413.27     44.58 o 
   0   1 -14      131.02      118.31      8.11 o 
   1   1 -14     1699.05     1675.92     61.33 o 
   2   1 -14       85.57      130.02      6.92 o 
   3   1 -14       87.13       81.80      7.51 o 
   4   1 -14      179.85      253.92     19.82 o 
   5   1 -14     1825.27     1785.94     68.43 o 
   6   1 -14      841.67      852.68     31.58 o 
   7   1 -14     1648.02     1734.32     61.22 o 
   8   1 -14      131.97      162.70     10.58 o 
   9   1 -14       99.34       83.84      7.11 o 
  10   1 -14     1609.17     1532.86     55.63 o 
  11   1 -14      150.73      132.44      9.34 o 
  12   1 -14      161.85      161.49     11.88 o 
  13   1 -14      395.89      377.37     24.88 o 
  14   1 -14     1166.23     1048.38     41.03 o 
  15   1 -14      143.06      134.32     12.77 o 
  16   1 -14        9.00       -4.98      7.17 o 
  17   1 -14       80.18       64.67     12.57 o 
   0   2 -14      249.18      278.61     30.03 o 
   1   2 -14       47.58       48.60      5.88 o 
   2   2 -14      160.78      203.47     11.66 o 
   3   2 -14      181.09      213.55     19.96 o 
   4   2 -14     5352.82     5758.23    191.22 o 
   5   2 -14      419.79      398.96     18.29 o 
   6   2 -14      159.11      241.97     13.19 o 
   7   2 -14       41.31       23.94      5.83 o 
   8   2 -14     1960.45     2160.25     83.62 o 
   9   2 -14      630.68      567.91     32.41 o 
  10   2 -14       52.44       46.52      7.14 o 
  11   2 -14       31.73       17.93      7.12 o 
  12   2 -14      507.48      526.96     27.20 o 
  13   2 -14        7.03        1.93      6.49 o 
  14   2 -14        6.65        1.15      8.09 o 
  15   2 -14        8.02       18.24      8.58 o 
  16   2 -14      106.52      145.19     22.99 o 
   0   3 -14      215.70      291.75     21.25 o 
   1   3 -14     1210.83     1083.44     42.84 o 
   2   3 -14      262.99      357.83     15.14 o 
   3   3 -14     1489.54     1461.87     44.44 o 
   4   3 -14       59.27       67.43      7.04 o 
   5   3 -14      149.30      126.28      9.06 o 
   6   3 -14       63.77       81.82      8.48 o 
   7   3 -14      140.96      131.71     11.42 o 
   8   3 -14       19.46       37.63      9.02 o 
   9   3 -14      725.52      725.12     36.68 o 
  10   3 -14      527.53      528.34     32.17 o 
  11   3 -14      383.63      381.10     25.62 o 
  12   3 -14       20.08       16.80     10.13 o 
  13   3 -14        8.52      -11.15      7.44 o 
  14   3 -14       54.24       49.77     11.30 o 
  15   3 -14       20.28       30.23     12.12 o 
   0   4 -14      307.92      322.76     29.41 o 
   1   4 -14       40.00       35.06      7.64 o 
   2   4 -14        6.70        0.97      5.82 o 
   3   4 -14      446.58      429.44     32.51 o 
   4   4 -14      265.67      363.58     22.13 o 
   5   4 -14      127.71      131.81     11.46 o 
   6   4 -14        3.70        7.45      9.12 o 
   7   4 -14        4.12      -10.11      7.37 o 
   8   4 -14      224.71      262.40     20.42 o 
   9   4 -14       53.64       36.83     13.41 o 
  10   4 -14       46.29       70.56     12.52 o 
  11   4 -14       10.98       12.09      8.76 o 
  12   4 -14       45.04       90.15     14.18 o 
   0   5 -14        5.75       -3.33     10.84 o 
   1   5 -14       29.84       20.05      8.82 o 
   2   5 -14       21.47       14.21      7.83 o 
   3   5 -14       14.46        6.88      7.33 o 
   4   5 -14        1.77       10.71     13.87 o 
   5   5 -14       34.67       30.75      9.53 o 
   6   5 -14       23.41       21.49     11.05 o 
   7   5 -14      147.75      127.86     19.78 o 
   8   5 -14        4.72       10.59     10.68 o 
   2   0 -13     8022.86     7896.17    470.54 o 
   4   0 -13     1238.62     1380.28     88.62 o 
   6   0 -13      597.07      498.75     35.52 o 
   8   0 -13     1267.78     1428.20     73.75 o 
  10   0 -13      415.00      400.25     26.75 o 
  12   0 -13       14.57        9.68      7.29 o 
  14   0 -13       20.70        8.36     11.19 o 
  16   0 -13       24.58       18.38     23.13 o 
   1   1 -13     1647.30     1655.39     66.75 o 
   2   1 -13      981.02     1000.54     34.31 o 
   3   1 -13       30.31       35.52      5.22 o 
   4   1 -13        6.26        3.78      3.97 o 
   5   1 -13     1788.67     1749.69     74.63 o 
   6   1 -13      504.49      531.59     20.91 o 
   7   1 -13     2296.61     2174.40     70.28 o 
   8   1 -13     1795.13     1816.26     64.12 o 
   9   1 -13      187.25      130.87      9.35 o 
  10   1 -13      105.96      124.85      9.68 o 
  11   1 -13      343.21      284.34     14.09 o 
  12   1 -13      274.77      323.14     17.57 o 
  13   1 -13      517.04      550.70     28.88 o 
  14   1 -13       15.94       19.59      6.77 o 
  15   1 -13      122.28      103.58     11.48 o 
  16   1 -13      266.23      289.51     20.19 o 
  17   1 -13       34.94       36.87      9.60 o 
   1   2 -13       49.04       46.82      5.24 o 
   2   2 -13     3294.45     3529.40    127.93 o 
   3   2 -13       67.41       79.13      7.14 o 
   4   2 -13      206.38      237.14     11.29 o 
   5   2 -13      301.62      257.53     17.87 o 
   6   2 -13      506.94      532.84     19.48 o 
   7   2 -13      107.81       90.03      7.31 o 
   8   2 -13      114.75       91.60      9.95 o 
   9   2 -13      564.89      564.18     23.98 o 
  10   2 -13     1008.95      961.02     36.68 o 
  11   2 -13        1.58       -8.37      5.58 o 
  12   2 -13      205.57      203.83     16.56 o 
  13   2 -13       74.21       67.16     12.42 o 
  14   2 -13        4.79        4.74      7.71 o 
  15   2 -13       23.10       28.10      9.05 o 
  16   2 -13       71.87       95.21     16.41 o 
   1   3 -13      338.40      339.56     22.98 o 
   2   3 -13       87.38      103.12      7.85 o 
   3   3 -13      817.23      845.11     35.61 o 
   4   3 -13       88.49       86.36      8.29 o 
   5   3 -13      270.44      246.65     13.20 o 
   6   3 -13       12.99        5.81      5.55 o 
   7   3 -13      146.53      159.65     13.60 o 
   8   3 -13      434.41      445.16     24.10 o 
   9   3 -13      462.30      356.52     28.95 o 
  10   3 -13       46.97       61.09     18.36 o 
  11   3 -13      182.49      170.40     16.08 o 
  12   3 -13        2.47       -6.48      7.88 o 
  13   3 -13        4.80       11.92      8.86 o 
  14   3 -13        0.86       -0.56      8.53 o 
  15   3 -13        9.68        2.62      8.81 o 
   1   4 -13       38.42       41.06      7.43 o 
   2   4 -13       13.25        3.95      6.13 o 
   3   4 -13      368.03      342.88     17.23 o 
   4   4 -13        0.34        9.32      7.40 o 
   5   4 -13      183.19      186.48     13.61 o 
   6   4 -13        1.62       -6.69      5.98 o 
   7   4 -13        9.18        2.62      7.88 o 
   8   4 -13       75.45      102.90     15.89 o 
   9   4 -13      113.57      106.85     19.10 o 
  10   4 -13       62.78       62.00     20.41 o 
  11   4 -13        6.00        6.48      8.88 o 
  12   4 -13        2.05       -2.23      9.79 o 
   1   5 -13       59.38       48.20     13.91 o 
   2   5 -13       24.65       25.68     11.15 o 
   3   5 -13       18.00       12.65      8.25 o 
   4   5 -13        2.92        7.13      8.52 o 
   5   5 -13       35.14       22.09      9.01 o 
   6   5 -13        6.53       20.81     12.87 o 
   7   5 -13      102.38      120.75     16.31 o 
   8   5 -13        4.98        9.50     11.12 o 
   0   0 -12     2833.52     3013.93    172.93 o 
   2   0 -12       33.12       42.77      8.03 o 
   4   0 -12      713.07      752.59     48.40 o 
   6   0 -12     2960.78     3238.09    195.77 o 
   8   0 -12       18.67       12.03      6.65 o 
  10   0 -12      266.39      312.09     23.52 o 
  12   0 -12       59.85       85.43     12.68 o 
  14   0 -12     1447.29     1520.55     99.30 o 
  16   0 -12       53.55       56.13     16.39 o 
  18   0 -12      124.75      186.21     35.57 o 
   0   1 -12      124.97      110.97      8.38 o 
   1   1 -12     2349.69     2363.75     85.48 o 
   2   1 -12     3603.44     4361.61    144.32 o 
   3   1 -12       56.38       54.58      4.90 o 
   4   1 -12     2740.34     2851.00    118.49 o 
   5   1 -12      354.18      369.57     18.50 o 
   6   1 -12     1025.45     1016.22     34.12 o 
   7   1 -12      910.19      912.29     33.49 o 
   8   1 -12      943.29      942.78     35.04 o 
   9   1 -12      323.58      249.84     12.08 o 
  10   1 -12      575.56      572.15     21.85 o 
  11   1 -12      867.30      789.90     28.74 o 
  12   1 -12        2.80       -1.00      5.41 o 
  13   1 -12      296.77      268.34     15.46 o 
  14   1 -12      531.34      473.85     22.47 o 
  15   1 -12       31.76       27.35      8.34 o 
  16   1 -12        3.97        8.24      7.31 o 
  17   1 -12       92.80       64.20     10.64 o 
   0   2 -12      366.90      455.98     28.64 o 
   1   2 -12      406.68      445.90     20.09 o 
   2   2 -12     4244.67     4452.01    161.03 o 
   3   2 -12      183.17      191.19     12.09 o 
   4   2 -12      717.81      846.14     28.27 o 
   5   2 -12       89.72       63.56      6.09 o 
   6   2 -12      361.51      417.38     16.09 o 
   7   2 -12       13.59        7.30      4.21 o 
   8   2 -12      576.28      566.64     25.48 o 
   9   2 -12      167.49      130.41     10.73 o 
  10   2 -12      688.44      693.67     28.04 o 
  11   2 -12       40.11       33.30      7.33 o 
  12   2 -12        8.14       10.38      6.77 o 
  13   2 -12      151.84      110.16     11.51 o 
  14   2 -12       73.04      115.52     12.40 o 
  15   2 -12      100.42       90.27     12.19 o 
  16   2 -12       11.83       13.18     10.67 o 
   0   3 -12      181.07      194.12     23.84 o 
   1   3 -12      233.91      265.95     17.90 o 
   2   3 -12      165.77      209.53     11.10 o 
   3   3 -12      710.88      792.56     27.28 o 
   4   3 -12     1145.05     1134.40     40.71 o 
   5   3 -12      870.69      862.48     32.07 o 
   6   3 -12      369.95      407.58     19.93 o 
   7   3 -12      140.81      135.62     12.20 o 
   8   3 -12       30.39       26.22      8.28 o 
   9   3 -12       57.48       68.05     12.11 o 
  10   3 -12       33.45       31.98     11.06 o 
  11   3 -12       13.19        6.72      8.94 o 
  12   3 -12        0.33       -5.50      7.92 o 
  13   3 -12       43.18       49.30     10.74 o 
  14   3 -12       19.21       15.50      9.57 o 
  15   3 -12       56.78       74.20     12.98 o 
   0   4 -12       48.39       69.22     13.64 o 
   1   4 -12      187.08      183.61     12.73 o 
   2   4 -12       79.73      113.82     10.69 o 
   3   4 -12      134.74      121.19     11.41 o 
   4   4 -12       55.04       79.30      9.59 o 
   5   4 -12      177.04      176.55     12.05 o 
   6   4 -12       62.08       54.77      8.97 o 
   7   4 -12        4.17        1.26      7.69 o 
   8   4 -12        1.61        3.96     10.10 o 
   9   4 -12      157.67      177.49     20.35 o 
  10   4 -12      305.72      360.93     29.48 o 
  11   4 -12       10.79       -1.92      9.36 o 
  12   4 -12        0.77        0.60     12.92 o 
  13   4 -12        5.34       -0.85      8.69 o 
   0   5 -12       38.25       16.77     13.99 o 
   1   5 -12      168.15      119.47     13.29 o 
   2   5 -12        1.81        6.39      7.67 o 
   3   5 -12       57.85       65.09     10.62 o 
   4   5 -12       17.14       15.21      8.67 o 
   5   5 -12        1.21        5.30      7.79 o 
   6   5 -12        0.17       -2.23      7.95 o 
   7   5 -12       54.67       65.37     13.59 o 
   8   5 -12       16.80       15.98     11.12 o 
   9   5 -12       92.57      111.89     24.55 o 
   2   0 -11     1224.41     1072.35     66.97 o 
   4   0 -11     2256.84     2419.68    146.39 o 
   6   0 -11     1356.98     1615.46    100.01 o 
   8   0 -11     3205.58     3586.35    176.75 o 
  10   0 -11      608.73      601.92     44.41 o 
  12   0 -11      168.08      223.62     19.18 o 
  14   0 -11        9.82        5.66     10.92 o 
  16   0 -11      288.56      310.23     33.20 o 
  18   0 -11        1.57      -14.99      9.99 o 
   1   1 -11      379.09      313.22     23.37 o 
   2   1 -11     4187.48     4655.85    153.86 o 
   3   1 -11      139.87      187.87     14.56 o 
   4   1 -11       25.70       24.43      4.67 o 
   5   1 -11      555.61      545.43     35.67 o 
   6   1 -11     2656.72     2723.55     86.66 o 
   7   1 -11       55.56       39.90      7.69 o 
   8   1 -11       95.72      100.34      7.84 o 
   9   1 -11      193.27      164.51     11.95 o 
  10   1 -11      782.39      756.25     27.28 o 
  11   1 -11      614.50      596.60     22.76 o 
  12   1 -11        6.60        1.34      5.03 o 
  13   1 -11      161.65      144.99     10.88 o 
  14   1 -11       30.90       21.84      7.58 o 
  15   1 -11       27.51       19.02      7.99 o 
  16   1 -11        4.90        0.74      7.22 o 
  17   1 -11      186.03      150.97     14.29 o 
   1   2 -11      885.07      817.63     40.03 o 
   2   2 -11     4958.11     5559.99    200.30 o 
   3   2 -11      407.63      427.28     17.25 o 
   4   2 -11      474.09      478.53     17.26 o 
   5   2 -11       20.09        8.66      3.49 o 
   6   2 -11      410.02      464.30     17.29 o 
   7   2 -11      128.53      131.59      9.48 o 
   8   2 -11       71.48       61.97      7.56 o 
   9   2 -11       34.77       39.82      6.26 o 
  10   2 -11       14.27       13.74      5.66 o 
  11   2 -11       70.01       40.42      7.64 o 
  12   2 -11       22.22       28.00      7.55 o 
  13   2 -11      212.88      173.55     13.97 o 
  14   2 -11        3.80        1.28      6.88 o 
  15   2 -11      157.87      146.88     15.19 o 
  16   2 -11       23.86        4.12     17.16 o 
  17   2 -11       63.70       43.32     12.49 o 
   1   3 -11     1133.87     1164.16     37.68 o 
   2   3 -11      425.77      380.20     15.94 o 
   3   3 -11     1303.58     1271.97     40.89 o 
   4   3 -11      232.17      276.47     14.39 o 
   5   3 -11      655.82      622.46     30.51 o 
   6   3 -11      388.51      392.66     19.47 o 
   7   3 -11      187.24      164.18     13.36 o 
   8   3 -11       82.93       93.70     11.46 o 
   9   3 -11       57.52       63.33     11.70 o 
  10   3 -11       89.34       72.25     13.51 o 
  11   3 -11       90.54       78.38     13.61 o 
  12   3 -11      113.93      125.53     14.75 o 
  13   3 -11       73.76       64.30     11.50 o 
  14   3 -11       44.40       43.89     10.94 o 
  15   3 -11       61.41       52.42     14.25 o 
   1   4 -11      294.20      253.13     15.33 o 
   2   4 -11       64.17       52.35      7.98 o 
   3   4 -11       37.67       53.13      7.94 o 
   4   4 -11       12.71        1.66      5.82 o 
   5   4 -11       48.68       48.02      7.52 o 
   6   4 -11        1.73       -7.75      5.93 o 
   7   4 -11       52.83       71.65     17.11 o 
   8   4 -11        6.54       17.15      8.32 o 
   9   4 -11      154.18      150.36     15.19 o 
  10   4 -11       21.78       17.31     10.54 o 
  11   4 -11       59.41       59.97     13.27 o 
  12   4 -11        1.10       11.83     19.14 o 
  13   4 -11       31.29       27.29     12.57 o 
   1   5 -11       63.29       65.95     11.75 o 
   2   5 -11        8.84       31.03      9.36 o 
   3   5 -11      128.88      118.31     13.11 o 
   4   5 -11        0.32       -9.70      6.92 o 
   5   5 -11       17.11       10.38     10.32 o 
   6   5 -11        3.90       -4.21     10.13 o 
   7   5 -11        4.92        1.48      9.00 o 
   8   5 -11        6.06       35.97     12.23 o 
   9   5 -11       53.33       50.09     13.68 o 
   0   0 -10    16150.91    15800.51    898.61 o 
   2   0 -10     2107.34     2195.56    133.03 o 
   4   0 -10     1306.29     1530.87     93.38 o 
   6   0 -10     1715.31     2079.33    126.98 o 
   8   0 -10     1889.13     2005.20    100.73 o 
  10   0 -10     8736.99     8756.87    425.12 o 
  12   0 -10      225.27      304.16     26.09 o 
  14   0 -10      339.26      296.31     36.38 o 
  16   0 -10      194.17      257.60     30.22 o 
  18   0 -10      379.40      403.51     53.84 o 
   0   1 -10     7827.50     8617.89    395.70 o 
   1   1 -10     2063.22     2205.11     99.72 o 
   2   1 -10     1774.08     1979.16     66.19 o 
   3   1 -10      701.33      654.46     42.66 o 
   4   1 -10      206.32      209.33     10.86 o 
   5   1 -10     2396.77     2459.28     92.48 o 
   6   1 -10      103.75      116.01     10.16 o 
   7   1 -10     1744.01     1599.83     68.82 o 
   8   1 -10       27.06       22.24      5.10 o 
   9   1 -10       16.67       11.25      4.33 o 
  10   1 -10       13.60        8.50      4.55 o 
  11   1 -10      582.93      541.96     20.89 o 
  12   1 -10      158.69      189.84     12.54 o 
  13   1 -10       49.01       41.23      6.74 o 
  14   1 -10        7.84       -8.40      6.20 o 
  15   1 -10      143.30      117.71     12.15 o 
  16   1 -10        3.35       -2.04      7.09 o 
  17   1 -10       55.65       29.64      9.09 o 
  18   1 -10       16.42        0.02      9.11 o 
   0   2 -10      313.06      333.99     24.12 o 
   1   2 -10      704.61      737.66     31.13 o 
   2   2 -10     2575.76     2765.72    111.37 o 
   3   2 -10     1408.29     1407.69     52.48 o 
   4   2 -10      672.47      714.08     25.96 o 
   5   2 -10       31.31       26.38      4.12 o 
   6   2 -10      867.03      865.58     31.59 o 
   7   2 -10      527.79      610.42     26.02 o 
   8   2 -10       64.22       74.90      8.25 o 
   9   2 -10      534.38      500.82     23.28 o 
  10   2 -10      113.29      116.39      9.57 o 
  11   2 -10      145.83      136.69     10.39 o 
  12   2 -10      693.41      716.76     32.22 o 
  13   2 -10       83.00       84.48     10.22 o 
  14   2 -10      800.81      762.53     34.73 o 
  15   2 -10      116.52      115.97     16.36 o 
  16   2 -10      166.97      163.64     19.85 o 
  17   2 -10       26.80       15.13     11.01 o 
   0   3 -10      871.62      843.74     42.72 o 
   1   3 -10     1056.00     1066.86     34.69 o 
   2   3 -10      510.19      533.00     20.68 o 
   3   3 -10      748.86      811.11     29.61 o 
   4   3 -10      292.03      364.02     18.45 o 
   5   3 -10      204.72      212.39     11.93 o 
   6   3 -10        7.23        3.62      5.21 o 
   7   3 -10      581.57      543.67     27.36 o 
   8   3 -10       15.30       16.70      7.50 o 
   9   3 -10      537.67      552.00     33.52 o 
  10   3 -10        8.63       -0.86      7.96 o 
  11   3 -10      124.26       80.36     13.01 o 
  12   3 -10        4.16        0.08      8.84 o 
  13   3 -10       15.07       19.86      8.82 o 
  14   3 -10       47.60       62.26     11.99 o 
  15   3 -10       26.39       30.34     10.39 o 
   0   4 -10       46.62       31.69     12.29 o 
   1   4 -10       83.26       75.13     12.62 o 
   2   4 -10      332.39      426.00     22.35 o 
   3   4 -10       71.76       88.00      9.20 o 
   4   4 -10       66.44       85.70      9.64 o 
   5   4 -10       16.12       27.26      6.49 o 
   6   4 -10       80.48      112.86     11.71 o 
   7   4 -10      288.22      313.25     20.93 o 
   8   4 -10      348.85      431.59     26.88 o 
   9   4 -10       43.58       51.11     12.32 o 
  10   4 -10      344.59      367.19     29.52 o 
  11   4 -10      107.85      114.16     15.93 o 
  12   4 -10       22.75       59.61     13.33 o 
  13   4 -10       51.14       66.34     21.85 o 
   0   5 -10       56.79       45.08     14.41 o 
   1   5 -10       15.56        1.52      7.33 o 
   2   5 -10        2.02        5.06      7.36 o 
   3   5 -10      167.17      149.14     14.14 o 
   4   5 -10        2.25        7.34      7.79 o 
   5   5 -10       61.51       73.88     14.23 o 
   6   5 -10       49.13       44.99     10.28 o 
   7   5 -10       13.19       19.01     13.05 o 
   8   5 -10        7.14        4.22     10.34 o 
   9   5 -10        4.75       10.72     10.90 o 
   2   0  -9     1217.30     1434.20     87.68 o 
   4   0  -9     1135.95     1463.94    127.71 o 
   6   0  -9     1186.64     1413.11     87.54 o 
   8   0  -9     2920.81     2966.10    146.39 o 
  10   0  -9       38.41       42.98     13.10 o 
  12   0  -9     1248.78     1213.21     64.35 o 
  14   0  -9        1.73        5.04     15.35 o 
  16   0  -9      641.13      625.31     49.27 o 
  18   0  -9       12.84       28.49     15.24 o 
   1   1  -9     5863.50     5951.67    266.74 o 
   2   1  -9    10595.12    11591.81    380.89 o 
   3   1  -9     1760.46     1589.59     70.20 o 
   4   1  -9      198.46      236.46     11.37 o 
   5   1  -9     2165.49     2099.58     79.02 o 
   6   1  -9      500.79      480.47     22.30 o 
   7   1  -9     2389.65     2151.14     86.66 o 
   8   1  -9      316.96      335.92     13.88 o 
   9   1  -9      107.99       82.88      6.57 o 
  10   1  -9      153.59      183.17     10.37 o 
  11   1  -9     1030.61     1031.84     35.80 o 
  12   1  -9     1009.96      919.80     35.40 o 
  13   1  -9       99.80       53.46     10.00 o 
  14   1  -9       21.51       22.18      7.53 o 
  15   1  -9      225.60      171.12     14.04 o 
  16   1  -9       99.46      116.39     12.55 o 
  17   1  -9       45.89       46.59     10.83 o 
  18   1  -9        7.99        7.40      9.65 o 
   1   2  -9      327.18      359.50     19.59 o 
   2   2  -9     1052.00     1152.69     39.83 o 
   3   2  -9     1713.73     1708.06     62.96 o 
   4   2  -9       17.95       12.12      3.77 o 
   5   2  -9      115.57      110.55      6.93 o 
   6   2  -9      308.17      357.24     15.09 o 
   7   2  -9     1040.34     1076.67     43.01 o 
   8   2  -9      391.20      377.49     18.36 o 
   9   2  -9      895.21      986.90     40.40 o 
  10   2  -9      395.08      403.25     20.92 o 
  11   2  -9      116.49      116.45      9.49 o 
  12   2  -9      257.66      305.42     19.10 o 
  13   2  -9       16.53       18.30      7.79 o 
  14   2  -9       61.42       70.20     10.10 o 
  15   2  -9       25.50       31.10     10.96 o 
  16   2  -9        0.19       -6.12      8.93 o 
  17   2  -9       11.65       -5.05     10.83 o 
   1   3  -9      810.23      811.34     26.97 o 
   2   3  -9      310.02      337.40     14.72 o 
   3   3  -9       25.39       59.16      6.10 o 
   4   3  -9        6.93        6.49      5.49 o 
   5   3  -9      280.74      269.17     14.98 o 
   6   3  -9       33.80       36.94      6.47 o 
   7   3  -9      571.97      541.13     27.22 o 
   8   3  -9       13.90       17.18      9.33 o 
   9   3  -9      677.41      746.44     42.20 o 
  10   3  -9      392.94      409.59     32.49 o 
  11   3  -9       30.75       16.51     10.74 o 
  12   3  -9      136.15      125.56     16.35 o 
  13   3  -9       35.57       23.70     17.74 o 
  14   3  -9        9.42        1.48      7.78 o 
  15   3  -9       40.39       35.18     10.41 o 
  16   3  -9       22.10       13.57     12.42 o 
   1   4  -9      154.28      166.50     13.76 o 
   2   4  -9      128.38      197.63     17.01 o 
   3   4  -9       78.02       83.78      9.11 o 
   4   4  -9        7.33        1.74      6.16 o 
   5   4  -9      162.08      169.98     21.14 o 
   6   4  -9        1.10        2.78      6.14 o 
   7   4  -9      330.24      334.54     41.94 o 
   8   4  -9      305.47      306.12     21.74 o 
   9   4  -9       41.92       48.27     10.40 o 
  10   4  -9        2.90        9.05      9.32 o 
  11   4  -9       54.44       70.23     13.78 o 
  12   4  -9        0.55       -1.42      9.57 o 
  13   4  -9       88.03       96.80     20.49 o 
   1   5  -9        3.70       23.30      8.39 o 
   2   5  -9        4.66        9.36      7.51 o 
   3   5  -9      128.37      117.38     12.85 o 
   4   5  -9       37.16       19.23      8.70 o 
   5   5  -9       60.72       65.43     10.64 o 
   6   5  -9        7.25        7.14      8.23 o 
   7   5  -9       27.89       19.66     10.41 o 
   8   5  -9        2.73       -3.09      9.44 o 
   9   5  -9       62.88       54.64     13.45 o 
  10   5  -9       10.62      -10.14     10.19 o 
   0   0  -8       14.41        9.85      2.70 o 
   2   0  -8    25702.36    28252.99   1674.02 o 
   4   0  -8    35387.52    41078.11   2425.41 o 
   6   0  -8     1731.37     2205.33    109.20 o 
   8   0  -8     2046.02     2558.70    155.44 o 
  10   0  -8     1656.43     1939.39     98.06 o 
  12   0  -8     1103.92     1159.31     61.72 o 
  14   0  -8      164.70      108.02     18.12 o 
  16   0  -8      280.70      276.56     30.97 o 
  18   0  -8      694.79      736.03     81.86 o 
   0   1  -8     4051.44     4351.41    200.07 o 
   1   1  -8     5708.43     5832.79    261.55 o 
   2   1  -8      815.01      934.20     34.77 o 
   3   1  -8     3345.66     3035.33    155.47 o 
   4   1  -8     1505.43     1817.34     61.83 o 
   5   1  -8     1050.37     1041.46     55.02 o 
   6   1  -8        7.69        7.91      2.61 o 
   7   1  -8      936.03      870.23     36.79 o 
   8   1  -8      151.58      174.82      9.45 o 
   9   1  -8      561.94      523.91     22.79 o 
  10   1  -8      869.13      875.83     30.59 o 
  11   1  -8     1274.67     1286.86     47.10 o 
  12   1  -8      316.15      330.50     19.54 o 
  13   1  -8      241.48      172.37     11.79 o 
  14   1  -8      180.52      169.88     14.02 o 
  15   1  -8      166.64      138.59     12.91 o 
  16   1  -8       19.58       30.00      8.71 o 
  17   1  -8      253.42      240.03     17.55 o 
  18   1  -8       42.39       46.06     11.61 o 
   0   2  -8    16521.27    17711.75    969.06 o 
   1   2  -8      758.93      809.55     33.97 o 
   2   2  -8        8.41        3.43      3.54 o 
   3   2  -8     1080.64     1133.18     42.32 o 
   4   2  -8      121.62      161.29      7.99 o 
   5   2  -8      529.14      559.85     20.68 o 
   6   2  -8     4429.24     4775.36    160.82 o 
   7   2  -8     1069.59     1031.99     41.01 o 
   8   2  -8     4638.57     5058.08    188.44 o 
   9   2  -8      309.31      278.34     21.58 o 
  10   2  -8      414.01      499.89     23.97 o 
  11   2  -8       72.28       61.14      7.98 o 
  12   2  -8      185.97      227.55     15.71 o 
  13   2  -8        5.42        7.96      6.55 o 
  14   2  -8      912.56      928.59     45.34 o 
  15   2  -8       23.38       34.15     19.76 o 
  16   2  -8       53.16       43.58     12.37 o 
  17   2  -8       17.79       14.03     12.20 o 
   0   3  -8     1249.31     1228.43     52.49 o 
   1   3  -8     1131.45     1044.65     33.84 o 
   2   3  -8        4.96        7.15      4.19 o 
   3   3  -8      325.49      316.47     14.21 o 
   4   3  -8        3.15        3.64      4.65 o 
   5   3  -8      760.54      739.93     30.25 o 
   6   3  -8      185.31      194.34     14.46 o 
   7   3  -8      190.33      163.78     13.17 o 
   8   3  -8      320.01      337.57     21.60 o 
   9   3  -8      815.81      786.57     48.54 o 
  10   3  -8       61.35       93.13     14.05 o 
  11   3  -8       30.93       17.25      9.53 o 
  12   3  -8       19.83       20.28      9.70 o 
  13   3  -8      253.13      270.74     38.24 o 
  14   3  -8       61.33       50.37     12.50 o 
  15   3  -8       74.40       99.45     13.75 o 
  16   3  -8        7.49       -4.11      9.76 o 
   0   4  -8      410.99      421.85     33.05 o 
   1   4  -8      711.40      659.48     31.22 o 
   2   4  -8     1111.85     1076.44     42.66 o 
   3   4  -8      142.41      178.93     12.70 o 
   4   4  -8      493.39      450.38     23.50 o 
   5   4  -8      136.50      130.42     12.25 o 
   6   4  -8      100.96      130.73     12.53 o 
   7   4  -8      228.69      231.48     19.80 o 
   8   4  -8      108.83      154.16     14.90 o 
   9   4  -8       80.90       62.81     10.79 o 
  10   4  -8      158.79      190.90     23.27 o 
  11   4  -8        0.11       -0.72      8.76 o 
  12   4  -8       25.22       27.12     14.06 o 
  13   4  -8       49.01       62.20     14.38 o 
   0   5  -8       92.73       80.24     16.24 o 
   1   5  -8       40.46       31.84      8.69 o 
   2   5  -8        7.06        8.94      7.47 o 
   3   5  -8      139.71      130.51     13.42 o 
   4   5  -8       21.61       18.55      8.26 o 
   5   5  -8       85.37       72.91     11.14 o 
   6   5  -8       43.28       48.18     10.56 o 
   7   5  -8       27.71       15.82     11.86 o 
   8   5  -8        7.55       14.51     11.01 o 
   9   5  -8      169.09      122.34     28.71 o 
  10   5  -8        1.74        0.37     15.27 o 
   0   6  -8       49.19       19.28     24.97 o 
   1   6  -8       13.59       18.15      9.39 o 
   2   0  -7     3809.73     4347.52    258.83 o 
   4   0  -7      104.26      144.53     30.36 o 
   6   0  -7       93.44      101.74     14.38 o 
   8   0  -7      322.85      380.15     22.85 o 
  10   0  -7     4742.68     5313.63    259.73 o 
  12   0  -7      971.21     1038.15     55.99 o 
  14   0  -7      555.65      578.95     44.72 o 
  16   0  -7       48.97       66.82     26.73 o 
  18   0  -7       35.69       17.11     14.38 o 
   1   1  -7     4676.70     4774.40    214.27 o 
   2   1  -7     4993.81     5435.54    195.20 o 
   3   1  -7     5026.46     4263.78    188.81 o 
   4   1  -7     2563.82     2914.18     91.30 o 
   5   1  -7     1731.97     1512.72     90.55 o 
   6   1  -7     1149.60     1355.88     47.32 o 
   7   1  -7      658.11      631.11     32.30 o 
   8   1  -7     4405.76     4891.09    154.34 o 
   9   1  -7     1411.32     1345.21     48.37 o 
  10   1  -7      155.59      187.94     10.35 o 
  11   1  -7      880.55      830.71     32.00 o 
  12   1  -7       40.81       40.76      6.36 o 
  13   1  -7       57.94       58.74      7.49 o 
  14   1  -7       40.02       21.65      7.42 o 
  15   1  -7       37.14       23.98      7.91 o 
  16   1  -7      280.08      272.31     18.92 o 
  17   1  -7      453.85      431.77     32.40 o 
  18   1  -7       13.36        5.91      8.20 o 
   1   2  -7     1017.10     1109.83     40.93 o 
   2   2  -7     1713.93     1825.25     67.18 o 
   3   2  -7     1289.56     1355.20     49.97 o 
   4   2  -7      220.87      260.45     12.07 o 
   5   2  -7     1124.98     1176.54     45.16 o 
   6   2  -7     2825.77     2983.43    101.45 o 
   7   2  -7      354.96      396.42     20.29 o 
   8   2  -7       55.36       54.36      7.83 o 
   9   2  -7       76.02       72.06      7.52 o 
  10   2  -7      177.67      198.07     13.42 o 
  11   2  -7       63.83       53.58      7.60 o 
  12   2  -7       11.37       16.17      7.39 o 
  13   2  -7        6.91        6.59      6.56 o 
  14   2  -7        6.64       -0.63      7.17 o 
  15   2  -7       34.77        7.69      9.67 o 
  16   2  -7       19.97       21.99     14.78 o 
  17   2  -7       25.31       10.29     10.33 o 
   1   3  -7      569.55      534.99     17.53 o 
   2   3  -7      695.31      673.85     25.03 o 
   3   3  -7      470.64      390.08     16.15 o 
   4   3  -7      220.56      245.42     14.29 o 
   5   3  -7     1079.08     1002.26     39.54 o 
   6   3  -7       10.41        1.99      6.18 o 
   7   3  -7      419.41      463.62     42.19 o 
   8   3  -7        3.61        7.93      6.98 o 
   9   3  -7      392.23      354.15     25.77 o 
  10   3  -7       21.14        1.75      7.76 o 
  11   3  -7       12.35       29.75     11.35 o 
  12   3  -7       31.05       34.83     11.30 o 
  13   3  -7      676.07      693.91     54.63 o 
  14   3  -7        0.92       -0.95      9.22 o 
  15   3  -7      116.32       97.11     15.72 o 
  16   3  -7       49.46       35.99     12.95 o 
   1   4  -7      658.13      612.89     29.22 o 
   2   4  -7        0.67       15.16      6.49 o 
   3   4  -7      247.09      275.72     32.18 o 
   4   4  -7       14.42       19.94      6.57 o 
   5   4  -7      147.38      160.66     12.25 o 
   6   4  -7       18.97       52.40     36.12 o 
   7   4  -7      248.26      216.02     33.38 o 
   8   4  -7        0.96        7.96      7.80 o 
   9   4  -7       73.40       62.12     10.70 o 
  10   4  -7        0.95       -0.61      7.74 o 
  11   4  -7       39.26       45.78     12.27 o 
  12   4  -7       15.25       28.67     11.49 o 
  13   4  -7       14.03        8.08     10.65 o 
  14   4  -7       27.80       13.06     11.84 o 
   1   5  -7      121.59       89.30     11.59 o 
   2   5  -7        0.67        6.60      7.35 o 
   3   5  -7      142.58       90.51     11.46 o 
   4   5  -7        1.06        0.95      8.20 o 
   5   5  -7       37.22       12.06      7.71 o 
   6   5  -7       12.39       26.23      8.85 o 
   7   5  -7       10.50        3.42      9.37 o 
   8   5  -7       22.50       58.40     13.06 o 
   9   5  -7      224.33      175.93     19.89 o 
  10   5  -7       13.58        6.16     11.15 o 
   1   6  -7        3.68       -2.79      8.01 o 
   2   6  -7        2.34       20.65      9.05 o 
   0   0  -6     5236.62     6307.61    288.39 o 
   2   0  -6     1226.63     1448.94     87.00 o 
   4   0  -6    10749.63    13003.21    768.69 o 
   6   0  -6      119.30      134.57     13.71 o 
   8   0  -6      194.03      179.27     13.54 o 
  10   0  -6     1823.64     1946.76     98.23 o 
  12   0  -6     3701.44     4331.05    213.30 o 
  14   0  -6      281.46      379.86     40.78 o 
  16   0  -6      382.17      434.00     40.39 o 
  18   0  -6      646.78      726.18     56.61 o 
   0   1  -6     4535.74     4294.39    236.17 o 
   1   1  -6     7097.20     6879.58    308.39 o 
   2   1  -6      251.91      312.04     13.93 o 
   3   1  -6     4179.04     3532.66    265.23 o 
   4   1  -6      788.39      812.23     28.42 o 
   5   1  -6     2127.91     1786.72     76.65 o 
   6   1  -6     2721.93     3071.63    104.47 o 
   7   1  -6     1064.85      943.81     48.18 o 
   8   1  -6     1654.56     1750.36     61.35 o 
   9   1  -6     1448.65     1404.86     46.04 o 
  10   1  -6     3170.77     3263.88    104.18 o 
  11   1  -6      782.07      753.03     33.49 o 
  12   1  -6      122.00      139.65     10.50 o 
  13   1  -6       61.34       50.34      7.08 o 
  14   1  -6      186.57      181.51     14.53 o 
  15   1  -6       67.06       52.15      9.58 o 
  16   1  -6       37.26       26.58      9.89 o 
  17   1  -6      127.16      122.27     12.74 o 
  18   1  -6       63.29       62.83     12.23 o 
   0   2  -6    16859.58    18681.46    855.02 o 
   1   2  -6     1038.98     1028.26     34.58 o 
   2   2  -6      827.48      894.93     34.12 o 
   3   2  -6     1194.72     1164.81     61.52 o 
   4   2  -6      388.67      444.77     18.69 o 
   5   2  -6     1365.53     1438.87     53.96 o 
   6   2  -6     1793.10     1789.56     61.86 o 
   7   2  -6       58.64       44.73      4.55 o 
   8   2  -6     1845.34     1900.93     73.11 o 
   9   2  -6      432.87      430.56     20.15 o 
  10   2  -6     1504.63     1614.73     63.43 o 
  11   2  -6       26.95       13.13      6.10 o 
  12   2  -6      253.83      384.50     24.60 o 
  13   2  -6       10.36        2.27      7.43 o 
  14   2  -6      191.63      222.72     18.56 o 
  15   2  -6       22.16        8.81      9.30 o 
  16   2  -6      119.28      148.16     18.60 o 
  17   2  -6       22.22       12.35     10.66 o 
   0   3  -6        1.10        5.71      4.55 o 
   1   3  -6      676.43      651.77     22.08 o 
   2   3  -6      172.52      219.38     11.69 o 
   3   3  -6       97.00       69.80      6.65 o 
   4   3  -6       76.13       92.26      8.22 o 
   5   3  -6      804.70      790.26     31.97 o 
   6   3  -6       64.95       59.67      8.51 o 
   7   3  -6     1351.61     1350.47     58.74 o 
   8   3  -6      771.98      799.36     37.56 o 
   9   3  -6      155.00      143.70     19.51 o 
  10   3  -6       41.58       44.94     10.84 o 
  11   3  -6      107.22      102.12     13.71 o 
  12   3  -6       13.53        8.99      8.99 o 
  13   3  -6      454.40      400.23     37.07 o 
  14   3  -6      309.21      283.96     25.88 o 
  15   3  -6      202.34      214.59     23.21 o 
  16   3  -6        9.43        5.12     10.06 o 
   0   4  -6      114.33      133.78     34.17 o 
   1   4  -6      176.35      158.17     12.95 o 
   2   4  -6     1243.18     1198.15     46.76 o 
   3   4  -6      286.95      279.44     16.38 o 
   4   4  -6      582.74      516.92     23.30 o 
   5   4  -6      255.13      235.23     18.53 o 
   6   4  -6        9.06       12.23      6.37 o 
   7   4  -6      125.70      117.14     16.35 o 
   8   4  -6      150.50      199.78     16.87 o 
   9   4  -6       64.62       61.24     10.61 o 
  10   4  -6      119.93      133.18     14.84 o 
  11   4  -6       31.81       22.21     20.29 o 
  12   4  -6       73.01       84.85     14.94 o 
  13   4  -6       17.90        5.69     20.14 o 
  14   4  -6       19.14       15.74     11.90 o 
   0   5  -6      489.54      500.30     52.31 o 
   1   5  -6       74.24       51.04      9.66 o 
   2   5  -6       10.81       13.99      7.68 o 
   3   5  -6      102.23       93.33     11.79 o 
   4   5  -6       48.63       53.06     10.16 o 
   5   5  -6        2.45       -5.58      6.90 o 
   6   5  -6       21.70       22.26      9.67 o 
   7   5  -6       30.23       32.56     10.87 o 
   8   5  -6        3.51        0.59     14.06 o 
   9   5  -6      187.88      183.67     20.20 o 
  10   5  -6        2.09      -12.97      9.51 o 
   0   6  -6       12.13       12.82     12.63 o 
   1   6  -6        6.50       -0.38      8.38 o 
   2   6  -6        4.85        4.74      9.32 o 
   3   6  -6       14.17        7.27      8.92 o 
   2   0  -5    18716.77    21224.84   1254.56 o 
   4   0  -5     1212.20     1656.26    124.47 o 
   6   0  -5      267.38      285.60     17.32 o 
   8   0  -5      187.97      173.74     13.68 o 
  10   0  -5       49.38       61.96      8.68 o 
  12   0  -5     3806.11     3760.64    228.61 o 
  14   0  -5       51.90       55.12     13.96 o 
  16   0  -5      386.65      435.38     40.05 o 
  18   0  -5        3.09       16.28     13.94 o 
   1   1  -5     6444.26     6066.68    271.95 o 
   2   1  -5     1673.50     2084.40     75.44 o 
   3   1  -5     2944.49     1892.99     93.02 o 
   4   1  -5       12.13        9.97      3.62 o 
   5   1  -5     1232.02     1105.54     62.90 o 
   6   1  -5      510.16      515.27     21.53 o 
   7   1  -5       55.34       45.86      7.63 o 
   8   1  -5      769.88      758.47     28.28 o 
   9   1  -5      740.91      724.74     27.55 o 
  10   1  -5      799.47      858.29     33.14 o 
  11   1  -5      845.15      806.23     36.26 o 
  12   1  -5     1476.29     1502.24     54.77 o 
  13   1  -5      192.83      132.12     13.56 o 
  14   1  -5       24.43        8.41      6.66 o 
  15   1  -5      348.64      292.14     18.40 o 
  16   1  -5       92.90      106.14     12.24 o 
  17   1  -5       41.48       38.81      8.99 o 
  18   1  -5       21.76       26.23      9.24 o 
   1   2  -5     1724.47     1552.98     59.03 o 
   2   2  -5      291.54      286.63     12.81 o 
   3   2  -5      979.58     1016.51     44.02 o 
   4   2  -5      101.06      114.50     10.02 o 
   5   2  -5     1075.26      986.34     42.53 o 
   6   2  -5       78.49      103.49      6.89 o 
   7   2  -5       46.12       42.44      4.32 o 
   8   2  -5        1.54       -5.87      3.91 o 
   9   2  -5      560.00      636.92     27.47 o 
  10   2  -5        0.91       -7.99      5.33 o 
  11   2  -5      116.85      121.92     10.17 o 
  12   2  -5      750.01      684.13     30.51 o 
  13   2  -5       20.38       15.94      8.01 o 
  14   2  -5      135.85      152.89     37.64 o 
  15   2  -5       14.72       11.37      9.83 o 
  16   2  -5       72.41       53.36     13.06 o 
  17   2  -5       42.20       47.12     12.70 o 
   1   3  -5     1024.03     1060.81     34.20 o 
   2   3  -5        1.31        0.92      3.20 o 
   3   3  -5      150.74      173.35      9.87 o 
   4   3  -5       15.32       14.31      4.95 o 
   5   3  -5      303.78      355.55     19.44 o 
   6   3  -5      202.07      249.45     18.29 o 
   7   3  -5     1508.13     1613.87     74.58 o 
   8   3  -5      349.75      397.96     23.96 o 
   9   3  -5      580.81      609.19     30.37 o 
  10   3  -5       58.39       60.62     11.80 o 
  11   3  -5      204.88      183.06     18.29 o 
  12   3  -5       84.07       76.64     13.58 o 
  13   3  -5      181.17      184.95     26.34 o 
  14   3  -5        3.34        9.17      9.61 o 
  15   3  -5       88.56      106.17     20.66 o 
  16   3  -5       20.81       36.60     12.62 o 
   1   4  -5       93.83       73.59      9.39 o 
   2   4  -5      142.14      174.18     18.42 o 
   3   4  -5      166.39      145.30     11.11 o 
   4   4  -5      222.96      272.18     15.10 o 
   5   4  -5      331.91      364.87     26.10 o 
   6   4  -5        2.90       11.43      5.83 o 
   7   4  -5       26.06       38.12      9.82 o 
   8   4  -5       27.43       28.29      8.98 o 
   9   4  -5       73.69       83.61     11.45 o 
  10   4  -5       23.02       13.48      9.34 o 
  11   4  -5       27.33       35.74     13.48 o 
  12   4  -5       11.04        2.76     10.00 o 
  13   4  -5       72.94       71.74     14.59 o 
  14   4  -5        0.07        0.74     11.06 o 
   1   5  -5       59.53       51.30      9.89 o 
   2   5  -5       82.54       89.65     13.70 o 
   3   5  -5       63.90       66.73     10.64 o 
   4   5  -5       21.30       10.91      7.96 o 
   5   5  -5       33.22       33.36      9.19 o 
   6   5  -5        1.01       -0.85      6.80 o 
   7   5  -5       34.54       36.45     11.38 o 
   8   5  -5       16.46       27.70     10.97 o 
   9   5  -5       61.53       51.46     14.13 o 
  10   5  -5       17.04       11.13     11.38 o 
   1   6  -5       16.08        3.81      7.78 o 
   2   6  -5        9.73       13.65      8.80 o 
   3   6  -5        9.31        8.07     11.05 o 
   0   0  -4     5281.01     5758.99    482.91 o 
   2   0  -4    16310.29    19349.59   1147.12 o 
   4   0  -4       32.52       25.09      5.58 o 
   6   0  -4     3025.24     4087.81    198.82 o 
   8   0  -4     3866.84     4601.13    224.46 o 
  10   0  -4     3902.50     4685.12    229.13 o 
  12   0  -4     2950.93     3202.64    195.98 o 
  14   0  -4      114.24      110.90     17.95 o 
  16   0  -4      286.31      365.44     41.56 o 
  18   0  -4      493.30      534.55     48.31 o 
   0   1  -4    91780.94    87422.09   4773.28 o 
   2   1  -4      933.24      981.82     36.23 o 
   3   1  -4     2871.33     1689.28     83.01 o 
   4   1  -4     9515.25    10948.25    364.29 o 
   5   1  -4      618.71      492.03     42.95 o 
   6   1  -4      398.57      425.67     16.44 o 
   7   1  -4     1489.77     1339.97     72.36 o 
   8   1  -4      209.79      228.90     11.23 o 
   9   1  -4       98.65       67.01     11.95 o 
  10   1  -4       88.33      118.17      8.21 o 
  11   1  -4      581.05      653.63     29.50 o 
  12   1  -4      163.51      225.79     13.87 o 
  13   1  -4       69.14       76.81      8.13 o 
  14   1  -4      468.54      473.16     25.15 o 
  15   1  -4      175.87      137.84     13.75 o 
  16   1  -4       81.94       57.11      9.96 o 
  17   1  -4      129.17      110.29     11.95 o 
  18   1  -4       39.46       32.86      9.53 o 
   0   2  -4    10617.82    11019.23    443.15 o 
   1   2  -4     1126.79     1188.52     50.65 o 
   2   2  -4     1507.52     1607.07     59.35 o 
   3   2  -4      380.21      347.51     23.17 o 
   4   2  -4      630.14      632.16     25.19 o 
   5   2  -4      713.82      803.55     41.03 o 
   6   2  -4     1189.28     1170.05     41.08 o 
   7   2  -4       73.86       55.08      5.02 o 
   8   2  -4      526.25      608.97     26.00 o 
   9   2  -4      294.82      255.89     14.42 o 
  10   2  -4       88.24       56.89     10.12 o 
  11   2  -4      215.20      200.38     13.23 o 
  12   2  -4      203.91      286.00     17.58 o 
  13   2  -4       18.12       32.68      8.60 o 
  14   2  -4      181.67      219.17     27.01 o 
  15   2  -4       63.81       41.71     11.68 o 
  16   2  -4      174.21      204.64     32.02 o 
  17   2  -4       39.71       32.22     11.27 o 
   0   3  -4     1804.00     1653.15     69.41 o 
   1   3  -4      907.17      877.51     28.82 o 
   2   3  -4     1938.00     2082.83     65.30 o 
   3   3  -4     1062.93     1041.66     36.48 o 
   4   3  -4      337.94      331.81     16.17 o 
   5   3  -4      352.15      340.74     16.18 o 
   6   3  -4        9.81       11.88      5.94 o 
   7   3  -4      739.29      801.14     37.53 o 
   8   3  -4      585.06      598.05     29.55 o 
   9   3  -4      663.22      651.42     41.35 o 
  10   3  -4       97.00      104.60     14.35 o 
  11   3  -4      198.30      182.55     22.10 o 
  12   3  -4       72.05       54.77     12.37 o 
  13   3  -4       79.64       49.52     11.94 o 
  14   3  -4        0.56        4.16      9.07 o 
  15   3  -4        3.03        8.49     10.50 o 
  16   3  -4        2.07       14.82     11.12 o 
   0   4  -4        0.20      -12.47      8.31 o 
   1   4  -4        8.50       10.55     14.55 o 
   2   4  -4       89.28      117.11     11.89 o 
   3   4  -4       52.74       55.82      7.40 o 
   4   4  -4        0.06        7.04      5.19 o 
   5   4  -4      237.64      239.16     16.34 o 
   6   4  -4       30.49       37.76      7.26 o 
   7   4  -4       59.07       45.84      8.85 o 
   8   4  -4      307.27      391.34     30.75 o 
   9   4  -4       68.65       71.43     11.10 o 
  10   4  -4       35.90       27.53      9.53 o 
  11   4  -4       66.14      105.02     15.33 o 
  12   4  -4       46.40       75.83     14.39 o 
  13   4  -4       65.63       90.41     15.33 o 
  14   4  -4        5.34       19.37     11.71 o 
   0   5  -4        4.17       13.90     11.00 o 
   1   5  -4      213.19      176.69     15.52 o 
   2   5  -4        3.31        2.98      7.69 o 
   3   5  -4      162.71      135.53     13.54 o 
   4   5  -4       26.48       15.83      8.15 o 
   5   5  -4       65.09       51.61      9.96 o 
   6   5  -4       10.58       -4.51      8.09 o 
   7   5  -4       48.77       47.67     11.65 o 
   8   5  -4        7.66       11.21      9.75 o 
   9   5  -4       18.58        9.81     10.21 o 
  10   5  -4       24.68       33.31     13.00 o 
  11   5  -4       23.12        4.69     17.03 o 
   0   6  -4       67.13       67.98     16.77 o 
   1   6  -4       27.75       17.83      9.45 o 
   2   6  -4       12.22       10.54      8.89 o 
   3   6  -4       11.26       -6.67      7.49 o 
   2   0  -3     5222.98     6695.30    396.92 o 
   4   0  -3     1271.74     1483.63    107.11 o 
   6   0  -3     2217.96     2893.27    141.82 o 
   8   0  -3     4988.51     6221.57    302.20 o 
  10   0  -3      253.67      203.75     15.32 o 
  12   0  -3      340.49      353.93     54.64 o 
  14   0  -3      160.48      194.09     29.52 o 
  16   0  -3      178.10      191.09     32.29 o 
  18   0  -3       86.29      111.01     21.37 o 
   1   1  -3     4052.69     1810.67    152.28 o 
   2   1  -3     3347.70     3886.56    139.43 o 
   3   1  -3     1268.27      691.09     41.70 o 
   4   1  -3      458.02      535.49     18.01 o 
   5   1  -3      285.76      130.58     19.77 o 
   6   1  -3      707.03      701.03     34.55 o 
   7   1  -3     3753.84     3207.11    157.03 o 
   8   1  -3     1296.89     1482.68     57.27 o 
   9   1  -3      540.09      405.77     19.22 o 
  10   1  -3      858.38      950.29     38.70 o 
  11   1  -3      747.32      697.35     40.95 o 
  12   1  -3      503.60      486.27     24.10 o 
  13   1  -3       43.85       40.52      6.68 o 
  14   1  -3      120.25      132.22     12.05 o 
  15   1  -3       44.06       37.14      8.38 o 
  16   1  -3       50.57       27.26      8.51 o 
  17   1  -3      144.89      112.61     13.52 o 
  18   1  -3      142.80      111.85     14.95 o 
   1   2  -3      177.30      226.81     17.76 o 
   2   2  -3      329.28      320.25     13.95 o 
   3   2  -3        6.73        3.61      3.27 o 
   4   2  -3     1906.63     2171.50     79.72 o 
   5   2  -3      873.08      804.08     63.18 o 
   6   2  -3       32.37       38.84      4.44 o 
   7   2  -3       17.75        4.58      6.00 o 
   8   2  -3     1428.53     1506.70     58.50 o 
   9   2  -3      144.63      128.85      9.55 o 
  10   2  -3        8.50       18.01      6.10 o 
  11   2  -3      148.05      132.49     10.57 o 
  12   2  -3      317.55      351.17     30.68 o 
  13   2  -3      294.78      311.16     21.10 o 
  14   2  -3       23.43       21.49     10.24 o 
  15   2  -3       68.15       62.10     23.61 o 
  16   2  -3      402.92      429.92     33.34 o 
  17   2  -3       51.46       42.71     12.14 o 
  18   2  -3       12.11       24.47     11.77 o 
   1   3  -3      179.25      189.12     14.76 o 
   2   3  -3       41.68       46.00      5.44 o 
   3   3  -3     1365.78     1308.49     45.00 o 
   4   3  -3       85.79      146.33     10.27 o 
   5   3  -3      803.58      875.46     34.93 o 
   6   3  -3      469.21      453.38     22.92 o 
   7   3  -3      148.06      181.49     18.32 o 
   8   3  -3       87.78      116.21     11.78 o 
   9   3  -3      191.01      178.92     14.89 o 
  10   3  -3        5.55       -2.04      7.83 o 
  11   3  -3       35.97       28.58      9.87 o 
  12   3  -3      200.49      197.42     19.90 o 
  13   3  -3       70.81       52.21     12.35 o 
  14   3  -3       21.07        1.89      9.41 o 
  15   3  -3       61.84       57.30     13.48 o 
  16   3  -3        4.43       14.71     11.12 o 
   1   4  -3       77.53       70.15      9.08 o 
   2   4  -3       26.83       38.16      7.93 o 
   3   4  -3       43.51       37.84      6.78 o 
   4   4  -3       50.01       46.12      6.98 o 
   5   4  -3      191.92      180.04     14.44 o 
   6   4  -3        0.09        2.50      5.48 o 
   7   4  -3      233.44      194.46     15.43 o 
   8   4  -3       75.27      148.11     14.65 o 
   9   4  -3      137.36      133.28     13.64 o 
  10   4  -3      304.95      351.46     24.10 o 
  11   4  -3      126.71      132.26     20.30 o 
  12   4  -3        4.77        6.46      9.55 o 
  13   4  -3       83.91       90.78     15.35 o 
  14   4  -3        5.67        1.59     11.07 o 
   1   5  -3      313.72      250.64     21.59 o 
   2   5  -3       10.50       15.92      7.94 o 
   3   5  -3       94.52       81.41     11.10 o 
   4   5  -3       44.47       67.64     10.72 o 
   5   5  -3       65.97       64.32     10.52 o 
   6   5  -3        9.98        3.38      7.51 o 
   7   5  -3      116.46      101.65     14.89 o 
   8   5  -3       19.54       44.91     17.02 o 
   9   5  -3       86.45       58.67     13.16 o 
  10   5  -3        3.70       24.67     11.57 o 
  11   5  -3       50.89       27.93     18.11 o 
   1   6  -3        6.19       -0.85      8.24 o 
   2   6  -3       13.81       27.58      9.63 o 
   3   6  -3        4.09        2.60      8.31 o 
   4   6  -3        0.96        6.71      8.90 o 
   0   0  -2     1862.90     2053.07    173.10 o 
   2   0  -2      330.86      397.52     24.88 o 
   4   0  -2     1001.10     1362.90     67.53 o 
   6   0  -2    22865.20    28596.85   1375.63 o 
   8   0  -2     6472.40     8219.24    397.90 o 
  10   0  -2      354.19      513.79     29.56 o 
  12   0  -2      538.50      525.48     41.55 o 
  14   0  -2      720.48      792.30     55.92 o 
  16   0  -2      101.67      121.06     31.57 o 
  18   0  -2      347.10      502.45     46.51 o 
   0   1  -2      412.80      436.28     21.95 o 
   1   1  -2    14382.49    13410.60    598.65 o 
   2   1  -2     2547.24     2887.43    103.90 o 
   3   1  -2     1462.83      689.90     71.92 o 
   4   1  -2     2994.32     3340.88    111.94 o 
   5   1  -2     1420.15      833.46     43.06 o 
   6   1  -2     2545.32     2785.80    103.45 o 
   7   1  -2     3041.01     2239.00    152.59 o 
   8   1  -2     2624.58     2997.90    112.30 o 
   9   1  -2      486.08      461.66     27.85 o 
  10   1  -2       87.39       86.36      8.71 o 
  11   1  -2      788.93      704.49     30.70 o 
  12   1  -2      366.59      429.93     22.19 o 
  13   1  -2      528.69      458.29     35.63 o 
  14   1  -2       28.31       24.20      7.11 o 
  15   1  -2      273.88      239.20     16.61 o 
  16   1  -2        9.55        0.59      6.88 o 
  17   1  -2        4.80       10.35      8.77 o 
  18   1  -2       32.16       34.66     12.57 o 
   0   2  -2       13.36        1.74      2.67 o 
   1   2  -2      628.09      567.71     30.11 o 
   2   2  -2     7691.16     8492.22    304.03 o 
   3   2  -2       59.23       33.45      8.18 o 
   4   2  -2     3493.02     3804.81    126.47 o 
   5   2  -2      768.77      657.34     42.87 o 
   6   2  -2      517.70      534.26     22.33 o 
   7   2  -2      229.33      184.00     10.90 o 
   8   2  -2     1004.72     1091.86     48.76 o 
   9   2  -2        5.58        5.20      5.58 o 
  10   2  -2     3795.53     4105.33    171.91 o 
  11   2  -2       92.99      104.78     11.10 o 
  12   2  -2        4.12        9.53      6.83 o 
  13   2  -2      455.03      387.74     30.94 o 
  14   2  -2        8.36       10.88      9.54 o 
  15   2  -2      114.75      100.95     14.86 o 
  16   2  -2        4.56        5.50      9.81 o 
  17   2  -2       13.27       36.06     11.64 o 
  18   2  -2      583.05      666.20     45.25 o 
   0   3  -2      291.36      333.60     16.80 o 
   1   3  -2       85.94       59.51      7.57 o 
   2   3  -2      116.53      121.01      8.28 o 
   3   3  -2      807.02      767.42     27.65 o 
   4   3  -2      990.99      914.33     36.05 o 
   5   3  -2      711.93      734.28     29.93 o 
   6   3  -2      119.51      163.45     13.47 o 
   7   3  -2       48.00       24.56      6.89 o 
   8   3  -2       12.15        0.48     10.32 o 
   9   3  -2      429.77      478.06     25.96 o 
  10   3  -2       26.18       43.54     10.74 o 
  11   3  -2      149.33      169.35     33.02 o 
  12   3  -2       12.23       13.07      8.63 o 
  13   3  -2      104.92       92.11     14.58 o 
  14   3  -2       56.50       45.10     12.53 o 
  15   3  -2      122.83      108.06     16.20 o 
  16   3  -2       10.54       32.45     12.09 o 
   0   4  -2       11.87        8.18     12.72 o 
   1   4  -2      251.18      230.79     16.00 o 
   2   4  -2      718.89      757.80     34.76 o 
   3   4  -2       29.07       29.58      6.50 o 
   4   4  -2       19.71       14.68      5.45 o 
   5   4  -2       90.17       98.45      8.78 o 
   6   4  -2      360.53      419.61     22.40 o 
   7   4  -2      232.79      216.31     28.23 o 
   8   4  -2      167.66      199.75     25.89 o 
   9   4  -2      153.06      140.85     13.93 o 
  10   4  -2      576.32      639.16     33.08 o 
  11   4  -2      250.33      225.69     27.67 o 
  12   4  -2        2.50      -10.98      9.92 o 
  13   4  -2       31.09       30.64     11.71 o 
  14   4  -2      120.61      126.91     18.11 o 
   0   5  -2       38.03       13.69     22.36 o 
   1   5  -2      310.61      272.82     19.51 o 
   2   5  -2       61.46       56.62     10.39 o 
   3   5  -2       10.40        6.15      7.29 o 
   4   5  -2       40.07       54.92     10.24 o 
   5   5  -2       77.22       74.99     10.84 o 
   6   5  -2        4.18       -1.98      8.92 o 
   7   5  -2      129.56      128.91     24.26 o 
   8   5  -2       95.43       60.32     13.25 o 
   9   5  -2      112.25      118.36     16.69 o 
  10   5  -2       19.58       24.19     12.03 o 
  11   5  -2       46.65       39.52     20.07 o 
   0   6  -2       28.34       29.18     14.48 o 
   1   6  -2       28.33       29.78      9.79 o 
   2   6  -2       33.20       22.07      9.61 o 
   3   6  -2        0.35       -1.69      7.77 o 
   4   6  -2        0.15        1.28      7.67 o 
   2   0  -1     6216.09     8351.97    491.24 o 
   4   0  -1       13.72       11.20      6.60 o 
   6   0  -1     5045.98     6232.48    369.28 o 
   8   0  -1      966.81     1289.15     65.74 o 
  10   0  -1      642.88      688.07     37.53 o 
  12   0  -1     1304.04     1335.18     86.47 o 
  14   0  -1       82.35      107.94     16.98 o 
  16   0  -1       39.57       24.62     15.99 o 
  18   0  -1      384.62      374.47     45.70 o 
   1   1  -1     8343.38     7497.93    447.63 o 
   2   1  -1       44.00       72.99      4.88 o 
   3   1  -1     2716.32     1208.65     60.08 o 
   4   1  -1     1528.29     1728.49     58.59 o 
   5   1  -1     5224.93     3167.07    132.78 o 
   6   1  -1       15.49       19.33      3.94 o 
   7   1  -1     1605.47     1186.40     60.99 o 
   8   1  -1      768.10      820.79     33.19 o 
   9   1  -1     1408.40     1181.50     78.73 o 
  10   1  -1        1.08       -2.22      4.76 o 
  11   1  -1      453.35      306.33     32.80 o 
  12   1  -1     1797.93     1815.76     71.32 o 
  13   1  -1      498.91      592.24     27.60 o 
  14   1  -1      116.30      138.07     13.63 o 
  15   1  -1      300.70      260.99     17.24 o 
  16   1  -1      288.69      307.49     22.85 o 
  17   1  -1       58.13       37.36      9.92 o 
  18   1  -1       16.81       21.55      9.92 o 
   1   2  -1      614.61      606.59     26.03 o 
   2   2  -1       69.57       96.63      7.02 o 
   3   2  -1      585.13      544.15     50.31 o 
   4   2  -1      373.46      501.24     20.81 o 
   5   2  -1      570.65      422.80     30.95 o 
   6   2  -1       44.53       37.24      6.68 o 
   7   2  -1     1181.66     1156.13     58.12 o 
   8   2  -1      698.04      730.47     34.04 o 
   9   2  -1       49.77       45.99      7.37 o 
  10   2  -1       38.24       23.67      8.53 o 
  11   2  -1       43.54       33.22      7.94 o 
  12   2  -1      685.14      696.10     34.79 o 
  13   2  -1      240.59      208.85     19.32 o 
  14   2  -1       98.39      126.02     16.04 o 
  15   2  -1       51.40       40.06     11.65 o 
  16   2  -1       76.31       85.58     14.90 o 
  17   2  -1        5.53       20.13     11.07 o 
  18   2  -1        0.58       14.61     14.85 o 
   1   3  -1     1191.92     1054.40     36.38 o 
   2   3  -1        2.64       -3.35      3.58 o 
   3   3  -1     1138.05      995.53     34.90 o 
   4   3  -1      573.83      611.18     25.46 o 
   5   3  -1      169.89      165.16     17.14 o 
   6   3  -1        9.98       16.64      6.18 o 
   7   3  -1       49.51       29.94      7.31 o 
   8   3  -1       52.96       46.24      8.88 o 
   9   3  -1     1314.32     1281.34     57.21 o 
  10   3  -1       51.65       89.41     18.07 o 
  11   3  -1      420.87      503.55     31.70 o 
  12   3  -1      129.23      112.63     17.56 o 
  13   3  -1       30.56        3.25      9.08 o 
  14   3  -1       35.92       15.43     10.60 o 
  15   3  -1       86.64       75.17     22.72 o 
  16   3  -1       93.79       78.77     15.79 o 
   1   4  -1      329.22      330.70     26.01 o 
   2   4  -1       11.97       19.49      7.03 o 
   3   4  -1      201.37      204.79     13.26 o 
   4   4  -1       36.13       42.75      6.69 o 
   5   4  -1      291.66      241.06     16.10 o 
   6   4  -1      239.51      270.57     17.34 o 
   7   4  -1      135.19      172.63     25.30 o 
   8   4  -1      144.89      224.47     17.76 o 
   9   4  -1      125.63      153.13     16.36 o 
  10   4  -1        3.95       13.07      8.53 o 
  11   4  -1      162.91      122.95     16.49 o 
  12   4  -1       64.15       51.96     15.32 o 
  13   4  -1        1.53        6.81     10.48 o 
  14   4  -1        1.19       18.62     11.63 o 
   1   5  -1      139.73      113.91     12.64 o 
   2   5  -1       28.13       30.93     12.00 o 
   3   5  -1       86.58       75.53     10.92 o 
   4   5  -1        8.71      -14.87     10.05 o 
   5   5  -1      132.35      138.47     14.21 o 
   6   5  -1        0.66        9.39      9.52 o 
   7   5  -1       58.71       38.96     11.63 o 
   8   5  -1        3.16       15.18      9.49 o 
   9   5  -1       35.15       35.30     11.59 o 
  10   5  -1       75.34       57.63     13.96 o 
  11   5  -1        9.63        4.14     11.18 o 
   1   6  -1      115.10       85.31     12.51 o 
   2   6  -1       23.00       17.69      9.06 o 
   3   6  -1        7.73       -1.42      7.69 o 
   4   6  -1        4.45       -3.34      9.03 o 
   2   0   0        8.05        5.40      2.59 o 
   4   0   0      785.65     1140.89     70.30 o 
   6   0   0        6.26       -7.38     11.74 o 
   8   0   0     8148.49     9715.23    574.41 o 
  10   0   0        0.27       -5.86      7.62 o 
  12   0   0     1415.00     1533.68    132.83 o 
  14   0   0       14.60       11.15      9.63 o 
  16   0   0      118.62      163.10     36.93 o 
  18   0   0        0.04      -11.85     18.62 o 
   0   1   0        5.38        9.05      2.00 o 
   1   1   0       89.86      196.35     20.70 o 
   2   1   0    33175.36    37119.93   1323.60 o 
   3   1   0     2019.32      970.97     48.55 o 
   4   1   0        2.12        7.03      2.56 o 
   5   1   0     6248.94     4130.99    173.60 o 
   6   1   0       13.67        2.12      3.21 o 
   7   1   0     1640.49     1202.63     61.88 o 
   8   1   0       12.46        0.10      3.91 o 
   9   1   0     2148.72     1859.16     88.30 o 
  10   1   0     1198.40     1250.58     49.68 o 
  11   1   0      224.02      166.83     12.15 o 
  12   1   0       37.21       13.69      6.59 o 
  13   1   0      225.34      291.98     26.53 o 
  14   1   0      346.70      436.20     27.20 o 
  15   1   0      126.10      139.22     14.08 o 
  16   1   0        6.37        4.34      7.78 o 
  17   1   0      112.25       82.48     12.45 o 
  18   1   0      149.83      181.40     18.10 o 
   0   2   0      495.27      366.17     16.82 o 
   1   2   0        3.68       25.52      4.97 o 
   2   2   0        0.98       -3.13      5.02 o 
   3   2   0     1322.25     1430.79     66.77 o 
   4   2   0    14294.22    15484.99    553.04 o 
   5   2   0      495.35      293.66     25.08 o 
   6   2   0        1.07       -1.02      3.29 o 
   7   2   0     1500.04     1562.31     53.07 o 
   8   2   0     1428.09     1658.45     71.71 o 
   9   2   0      140.83      106.23      9.89 o 
  10   2   0        0.16       -3.96      6.76 o 
  11   2   0       34.96       30.93      7.63 o 
  12   2   0     2782.51     2949.61    125.42 o 
  13   2   0       23.08        9.84      8.43 o 
  14   2   0        0.05       12.31     12.17 o 
  15   2   0       28.23       19.20      9.92 o 
  16   2   0      544.20      574.42     37.49 o 
  17   2   0        1.88       10.60      9.89 o 
  18   2   0        0.38       -4.46     10.66 o 
   0   3   0        6.27        4.96      3.73 o 
   1   3   0     2059.08     2077.68     69.42 o 
   2   3   0      207.80      250.59     12.38 o 
   3   3   0     1985.45     1748.39     59.26 o 
   4   3   0        4.53       -5.27      4.11 o 
   5   3   0        0.01        2.96     10.54 o 
   6   3   0       21.83       25.54      6.66 o 
   7   3   0       40.32       24.73      7.14 o 
   8   3   0        5.31       -2.32      5.99 o 
   9   3   0     1501.35     1526.55     66.67 o 
  10   3   0      597.67      504.40     32.08 o 
  11   3   0      595.65      658.41     38.90 o 
  12   3   0        0.42       -7.07      7.55 o 
  13   3   0        5.52       -2.64      9.40 o 
  14   3   0       53.93       42.02     12.48 o 
  15   3   0       16.95       17.82     10.99 o 
  16   3   0        4.13       -2.79     10.35 o 
   0   4   0     2396.80     2145.22    124.24 o 
   1   4   0      297.22      269.28     18.54 o 
   2   4   0        2.84       -4.07      6.17 o 
   3   4   0      327.37      267.96     17.78 o 
   4   4   0      134.57      198.20     12.33 o 
   5   4   0      485.72      450.06     24.70 o 
   6   4   0        0.01        8.52      6.56 o 
   7   4   0      108.38      155.49     14.36 o 
   8   4   0     1077.83     1106.81     50.70 o 
   9   4   0        8.03       10.18      8.38 o 
  10   4   0        3.08       -0.46      8.15 o 
  11   4   0       45.43       51.82     12.78 o 
  12   4   0       42.38      101.03     24.41 o 
  13   4   0        0.25       -3.74     10.05 o 
  14   4   0        0.11       -6.56     10.72 o 
   0   5   0        3.46        3.40     10.04 o 
   1   5   0       86.05       78.02     13.82 o 
   2   5   0       47.27       26.69      9.76 o 
   3   5   0      173.47      109.31     12.61 o 
   4   5   0        0.64       -5.24      6.90 o 
   5   5   0      160.89      144.31     14.22 o 
   6   5   0        0.42      -10.70      7.13 o 
   7   5   0       18.42       14.46      9.82 o 
   8   5   0        0.14        7.54      9.33 o 
   9   5   0       36.93       17.59     10.49 o 
  10   5   0       42.05       44.17     12.63 o 
  11   5   0        4.21       20.30     17.21 o 
   0   6   0      162.82      274.50     31.04 o 
   1   6   0      131.40       94.50     13.29 o 
   2   6   0        0.78        8.71      8.74 o 
   3   6   0       24.23        6.33      8.92 o 
   4   6   0        5.09       10.72      8.71 o 
   2   0   1     6214.63     8269.37    383.75 o 
   4   0   1       14.85       18.58      3.78 o 
   6   0   1     5046.37     6172.62    365.61 o 
   8   0   1      965.07     1209.68     76.35 o 
  10   0   1      643.94      644.69     45.00 o 
  12   0   1     1303.64     1354.49     87.91 o 
  14   0   1       81.71      121.18     19.51 o 
  16   0   1       39.19       31.21     19.42 o 
  18   0   1      385.94      407.97     58.53 o 
   1   1   1     8310.06     5671.05    312.39 o 
   2   1   1       44.86       81.19      5.23 o 
   3   1   1     2711.78     1111.85     55.15 o 
   4   1   1     1529.42     1738.58     57.85 o 
   5   1   1     5259.78     2702.86    162.00 o 
   6   1   1       15.89       17.80      4.49 o 
   7   1   1     1599.83     1115.15     66.47 o 
   8   1   1      771.45      823.74     33.04 o 
   9   1   1     1421.44     1236.16     48.25 o 
  10   1   1        1.03       -0.14      4.61 o 
  11   1   1      455.79      312.32     29.45 o 
  12   1   1     1796.10     1868.72     81.58 o 
  13   1   1      494.83      544.70     28.91 o 
  14   1   1      117.12      123.60     13.29 o 
  15   1   1      297.55      266.85     19.59 o 
  16   1   1      287.01      269.75     20.73 o 
  17   1   1       59.27       42.77     10.34 o 
  18   1   1       17.35       16.91     11.78 o 
   1   2   1      598.87      619.93     26.53 o 
   2   2   1       68.32       95.46      6.11 o 
   3   2   1      586.73      612.03     49.96 o 
   4   2   1      372.90      547.02     22.23 o 
   5   2   1      570.08      352.76     32.40 o 
   6   2   1       43.27       32.08      4.60 o 
   7   2   1     1190.17     1220.27     49.07 o 
   8   2   1      698.62      752.74     30.00 o 
   9   2   1       49.46       47.63      7.30 o 
  10   2   1       40.17       17.98      6.77 o 
  11   2   1       44.14       39.08      8.01 o 
  12   2   1      683.73      654.64     32.82 o 
  13   2   1      240.90      181.51     33.23 o 
  14   2   1       98.25      121.49     18.92 o 
  15   2   1       51.01       57.19     16.73 o 
  16   2   1       75.95       87.94     15.06 o 
  17   2   1        5.40        3.46     18.55 o 
  18   2   1        0.58       10.92     11.35 o 
   1   3   1     1190.78     1107.51     38.32 o 
   2   3   1        2.90       -0.39      3.66 o 
   3   3   1     1150.17      985.75     37.69 o 
   4   3   1      574.42      605.13     25.22 o 
   5   3   1      165.65      162.60     13.84 o 
   6   3   1        9.91       16.64      5.97 o 
   7   3   1       50.60       42.31      8.13 o 
   8   3   1       53.63       52.10     10.22 o 
   9   3   1     1312.18     1246.83     55.50 o 
  10   3   1       51.62       81.97     21.11 o 
  11   3   1      422.74      531.12     34.72 o 
  12   3   1      128.82      118.65     15.66 o 
  13   3   1       31.00       40.16     11.47 o 
  14   3   1       36.15       21.73     10.94 o 
  15   3   1       85.99       85.70     14.47 o 
  16   3   1       93.46      104.92     19.78 o 
   1   4   1      330.37      330.91     19.46 o 
   2   4   1       11.80       19.20      7.00 o 
   3   4   1      202.01      198.55     17.15 o 
   4   4   1       36.17       50.72      9.53 o 
   5   4   1      294.25      288.70     23.27 o 
   6   4   1      239.42      255.21     20.80 o 
   7   4   1      134.40      193.79     15.70 o 
   8   4   1      145.35      219.36     19.04 o 
   9   4   1      127.34      131.93     14.93 o 
  10   4   1        4.05       11.41      8.86 o 
  11   4   1      162.62      178.21     19.42 o 
  12   4   1       64.08       67.86     14.40 o 
  13   4   1        1.51       -3.29     11.12 o 
  14   4   1        1.20       -0.24     11.40 o 
   1   5   1      141.32      107.34     12.11 o 
   2   5   1       28.06       21.76      8.32 o 
   3   5   1       86.67       56.72     10.07 o 
   4   5   1        8.70       16.22      7.83 o 
   5   5   1      132.09      132.89     14.50 o 
   6   5   1        0.66        5.14      8.58 o 
   7   5   1       57.50       43.18     11.36 o 
   8   5   1        3.12        5.67      9.80 o 
   9   5   1       35.85       30.64     11.17 o 
  10   5   1       75.33       73.81     15.16 o 
  11   5   1        9.23       16.88     13.38 o 
   1   6   1      115.22       97.99     17.20 o 
   2   6   1       23.03       27.47      9.77 o 
   3   6   1        7.68       14.14      8.78 o 
   4   6   1        4.46       13.57      9.05 o 
   0   0   2     1864.34     1834.89    139.25 o 
   2   0   2      333.05      382.02     28.84 o 
   4   0   2     1005.35     1330.53     63.47 o 
   6   0   2    22871.47    29354.41   1359.16 o 
   8   0   2     6470.11     8204.77    486.15 o 
  10   0   2      355.64      571.68     82.06 o 
  12   0   2      538.65      561.66     54.99 o 
  14   0   2      723.64      829.65     58.19 o 
  16   0   2      101.73      113.89     27.89 o 
  18   0   2      347.11      510.23     69.17 o 
   0   1   2      412.68      441.83     22.22 o 
   1   1   2    14323.27     7050.92    415.13 o 
   2   1   2     2547.22     2976.94    107.07 o 
   3   1   2     1460.38      555.19     42.54 o 
   4   1   2     2989.40     3315.04    108.97 o 
   5   1   2     1400.19      664.52     43.16 o 
   6   1   2     2546.54     2880.76    104.79 o 
   7   1   2     3048.71     2762.18    207.22 o 
   8   1   2     2626.30     3035.71    126.67 o 
   9   1   2      481.12      334.86     22.91 o 
  10   1   2       86.98       87.44     10.10 o 
  11   1   2      784.90      701.78     34.26 o 
  12   1   2      367.27      412.85     24.15 o 
  13   1   2      524.98      531.12     28.30 o 
  14   1   2       27.35       22.16      8.09 o 
  15   1   2      273.85      211.50     17.20 o 
  16   1   2        9.61       -5.11      7.42 o 
  17   1   2        4.98       11.99     10.30 o 
  18   1   2       32.15       34.05     16.17 o 
   0   2   2       13.58        8.73      3.71 o 
   1   2   2      634.34      523.55     20.42 o 
   2   2   2     7686.88     8415.95    273.54 o 
   3   2   2       56.83       45.37      5.85 o 
   4   2   2     3493.28     3703.38    150.91 o 
   5   2   2      768.18      470.08     26.11 o 
   6   2   2      515.26      531.98     19.70 o 
   7   2   2      222.83      142.58     24.23 o 
   8   2   2     1004.72     1024.27     39.54 o 
   9   2   2        5.27        1.78      5.37 o 
  10   2   2     3795.20     4089.02    171.17 o 
  11   2   2       92.82       98.84     10.74 o 
  12   2   2        3.92        1.51     11.38 o 
  13   2   2      453.03      358.44     34.74 o 
  14   2   2        8.10        2.44      8.11 o 
  15   2   2      113.60       92.19     14.31 o 
  16   2   2        4.58       -1.36      9.52 o 
  17   2   2       13.25       17.80     12.89 o 
  18   2   2      583.54      626.38     51.09 o 
   0   3   2      290.99      315.41     18.74 o 
   1   3   2       85.88       73.49      9.21 o 
   2   3   2      117.27      128.43      9.41 o 
   3   3   2      807.78      767.20     27.62 o 
   4   3   2      988.75      941.10     33.70 o 
   5   3   2      719.94      736.69     29.97 o 
   6   3   2      119.11      155.59     15.78 o 
   7   3   2       47.34       31.64      7.14 o 
   8   3   2       12.14       13.97      7.12 o 
   9   3   2      430.78      461.95     29.53 o 
  10   3   2       25.50       61.10     11.64 o 
  11   3   2      146.60      150.21     27.29 o 
  12   3   2       11.72       21.70      9.40 o 
  13   3   2      104.48      125.95     16.42 o 
  14   3   2       56.40       65.14     13.93 o 
  15   3   2      124.06      115.87     16.68 o 
  16   3   2       10.68       12.44     10.77 o 
   0   4   2       11.85       23.40      9.94 o 
   1   4   2      250.48      257.83     27.87 o 
   2   4   2      718.58      738.89     34.05 o 
   3   4   2       29.45       30.83      6.59 o 
   4   4   2       19.91       15.16      5.45 o 
   5   4   2       88.10      108.09      9.30 o 
   6   4   2      361.31      417.32     22.74 o 
   7   4   2      232.48      210.38     14.59 o 
   8   4   2      167.26      200.69     17.01 o 
   9   4   2      150.73      144.58     14.43 o 
  10   4   2      576.58      638.69     33.26 o 
  11   4   2      249.76      237.18     31.58 o 
  12   4   2        2.65       12.57     11.45 o 
  13   4   2       31.52       76.20     22.56 o 
  14   4   2      120.61      170.91     53.08 o 
   0   5   2       37.79       18.07     12.54 o 
   1   5   2      308.05      260.82     19.07 o 
   2   5   2       61.25       66.04     10.71 o 
   3   5   2       10.66        8.36      9.21 o 
   4   5   2       40.13       44.78      9.88 o 
   5   5   2       77.35       71.16     12.46 o 
   6   5   2        4.37       -4.76      8.11 o 
   7   5   2      129.33       86.69     13.16 o 
   8   5   2       95.46       96.79     15.77 o 
   9   5   2      112.28      128.21     16.85 o 
  10   5   2       19.65       16.15     10.99 o 
  11   5   2       47.46       43.00     29.73 o 
   0   6   2       28.20       28.31     14.34 o 
   1   6   2       28.33       12.39      8.83 o 
   2   6   2       33.25       38.24     10.71 o 
   3   6   2        0.29       -5.24      7.86 o 
   4   6   2        0.13       -3.69      7.90 o 
   2   0   3     5222.21     6377.58    287.35 o 
   4   0   3     1270.73     1581.83     89.95 o 
   6   0   3     2221.12     2892.72    136.48 o 
   8   0   3     4990.79     6358.16    297.35 o 
  10   0   3      253.75      268.77     25.95 o 
  12   0   3      345.32      381.72     47.84 o 
  14   0   3      158.91      240.89     38.52 o 
  16   0   3      178.65      176.43     34.60 o 
  18   0   3       85.84      107.15     33.37 o 
   1   1   3     4116.88     2182.55     86.32 o 
   2   1   3     3346.36     3969.17    128.10 o 
   3   1   3     1260.35      630.23     37.91 o 
   4   1   3      458.81      512.56     18.29 o 
   5   1   3      275.92      101.03     10.20 o 
   6   1   3      706.25      748.46     28.83 o 
   7   1   3     3769.12     3488.17    182.82 o 
   8   1   3     1297.65     1497.17     55.93 o 
   9   1   3      538.21      418.58     28.24 o 
  10   1   3      857.64      967.49     44.06 o 
  11   1   3      751.03      660.25     67.66 o 
  12   1   3      504.55      492.80     27.01 o 
  13   1   3       47.32       39.93      8.16 o 
  14   1   3      120.10      116.42     12.78 o 
  15   1   3       44.51       51.35      9.80 o 
  16   1   3       50.94       28.29     10.62 o 
  17   1   3      144.04      104.23     16.17 o 
  18   1   3      142.17      153.15     21.45 o 
   1   2   3      176.84      138.33      8.93 o 
   2   2   3      329.20      304.37     12.18 o 
   3   2   3        5.88        4.49      5.50 o 
   4   2   3     1906.74     2195.41     90.53 o 
   5   2   3      875.60      665.28     34.86 o 
   6   2   3       32.49       43.38      4.49 o 
   7   2   3       19.08       22.23      5.28 o 
   8   2   3     1426.39     1458.79     54.91 o 
   9   2   3      149.44      127.33     10.84 o 
  10   2   3        8.39       22.98      6.90 o 
  11   2   3      146.06      127.40     11.95 o 
  12   2   3      318.16      374.41     23.63 o 
  13   2   3      296.87      275.71     22.50 o 
  14   2   3       23.21       33.49     10.72 o 
  15   2   3       69.52       72.14     12.85 o 
  16   2   3      403.28      469.57     42.70 o 
  17   2   3       51.57       57.36     16.30 o 
  18   2   3       11.89        0.92     13.29 o 
   1   3   3      177.03      216.82     11.91 o 
   2   3   3       42.31       51.01      7.21 o 
   3   3   3     1357.99     1306.83     45.10 o 
   4   3   3       85.99      127.12      8.79 o 
   5   3   3      803.08      865.93     38.46 o 
   6   3   3      469.10      411.36     21.37 o 
   7   3   3      144.09      171.84     11.09 o 
   8   3   3       87.42      138.52     16.32 o 
   9   3   3      193.67      172.07     16.49 o 
  10   3   3        5.16        5.33      8.05 o 
  11   3   3       35.28       25.24      9.64 o 
  12   3   3      200.99      208.39     20.59 o 
  13   3   3       70.27       73.21     13.34 o 
  14   3   3       21.01       28.70     19.13 o 
  15   3   3       61.57       63.53     16.91 o 
  16   3   3        4.42       13.52     13.51 o 
   1   4   3       77.92       71.45      9.19 o 
   2   4   3       26.75       31.77      7.53 o 
   3   4   3       42.83       42.40      6.99 o 
   4   4   3       49.91       42.83      7.69 o 
   5   4   3      192.95      186.08     14.86 o 
   6   4   3        0.10        2.75      6.77 o 
   7   4   3      236.43      212.63     18.28 o 
   8   4   3       75.05      130.62     13.75 o 
   9   4   3      139.46      138.85     14.17 o 
  10   4   3      304.95      390.37     26.16 o 
  11   4   3      127.21      149.86     20.50 o 
  12   4   3        5.03        0.71     11.94 o 
  13   4   3       82.98       71.34     17.75 o 
  14   4   3        5.58       -4.86     13.05 o 
   1   5   3      314.82      289.77     20.13 o 
   2   5   3       10.51       21.76      8.82 o 
   3   5   3       93.79       97.98     11.73 o 
   4   5   3       44.43       52.44     10.21 o 
   5   5   3       64.32       43.23      9.30 o 
   6   5   3        9.97        5.41      8.48 o 
   7   5   3      117.76      112.64     15.14 o 
   8   5   3       19.46       43.96     12.26 o 
   9   5   3       85.62       48.07     12.57 o 
  10   5   3        3.68        7.12     20.08 o 
  11   5   3       50.76       31.95     14.47 o 
   1   6   3        6.18       -0.10      8.00 o 
   2   6   3       13.84       17.42      8.98 o 
   3   6   3        4.30        0.10      8.17 o 
   4   6   3        0.98       -4.82      9.90 o 
   0   0   4     5278.23     5700.57    429.83 o 
   2   0   4    16307.03    18777.34    846.31 o 
   4   0   4       30.32       26.45      4.88 o 
   6   0   4     3023.24     4019.87    226.78 o 
   8   0   4     3863.48     4739.22    267.40 o 
  10   0   4     3901.87     4812.32    407.80 o 
  12   0   4     2951.97     3350.69    289.20 o 
  14   0   4      114.99      119.95     27.13 o 
  16   0   4      286.67      448.68     60.38 o 
  18   0   4      493.11      689.15     84.76 o 
   0   1   4    91790.62    94647.85   3670.18 o 
   1   1   4      533.90      368.95     37.75 o 
   2   1   4      931.79     1007.84     32.76 o 
   3   1   4     2894.88     1926.61     68.29 o 
   4   1   4     9516.52    11105.04    308.97 o 
   5   1   4      640.03      388.94     24.44 o 
   6   1   4      397.38      455.25     16.77 o 
   7   1   4     1469.18     1103.15     57.00 o 
   8   1   4      208.22      236.64     14.90 o 
   9   1   4      101.79       77.29     14.29 o 
  10   1   4       89.21      125.16     11.03 o 
  11   1   4      577.13      603.27     30.50 o 
  12   1   4      163.16      175.87     18.63 o 
  13   1   4       73.61       81.10     11.94 o 
  14   1   4      468.62      489.13     31.68 o 
  15   1   4      178.12      139.47     16.26 o 
  16   1   4       81.91       65.61     13.44 o 
  17   1   4      128.22      125.92     17.01 o 
  18   1   4       39.45       61.21     25.07 o 
   0   2   4    10619.29    10646.31    487.17 o 
   1   2   4     1137.15     1119.65     40.99 o 
   2   2   4     1508.36     1611.96     58.44 o 
   3   2   4      380.55      366.23     24.47 o 
   4   2   4      629.90      641.17     33.48 o 
   5   2   4      713.76      823.72     51.06 o 
   6   2   4     1187.85     1223.97     41.97 o 
   7   2   4       71.23       65.22     13.82 o 
   8   2   4      526.60      666.66     26.85 o 
   9   2   4      288.13      289.60     35.11 o 
  10   2   4       88.46       52.19      8.54 o 
  11   2   4      219.63      217.83     17.18 o 
  12   2   4      201.88      237.32     20.93 o 
  13   2   4       17.58       39.25      9.76 o 
  14   2   4      181.86      200.35     26.82 o 
  15   2   4       62.90       65.74     17.91 o 
  16   2   4      175.04      223.62     27.46 o 
  17   2   4       39.37       63.26     17.01 o 
   0   3   4     1804.37     1669.18     79.29 o 
   1   3   4      912.38      893.91     34.45 o 
   2   3   4     1938.91     2090.36     76.43 o 
   3   3   4     1064.48     1035.35     39.66 o 
   4   3   4      338.10      340.39     16.14 o 
   5   3   4      346.69      390.38     20.41 o 
   6   3   4        9.28       12.50      5.87 o 
   7   3   4      749.51      844.06     39.36 o 
   8   3   4      584.70      575.80     28.72 o 
   9   3   4      659.08      697.71     39.71 o 
  10   3   4       96.78      117.14     16.43 o 
  11   3   4      197.55      219.62     26.37 o 
  12   3   4       72.26       67.75     12.95 o 
  13   3   4       80.91       92.23     33.19 o 
  14   3   4        0.50       -5.94     13.83 o 
  15   3   4        3.00       -0.17     12.20 o 
  16   3   4        2.09        1.54     13.08 o 
   0   4   4        0.34        0.35      8.70 o 
   1   4   4        8.42       -6.20      5.45 o 
   2   4   4       89.11      132.26     16.44 o 
   3   4   4       53.49       56.01      7.49 o 
   4   4   4        0.12        6.79      5.57 o 
   5   4   4      238.47      245.00     22.53 o 
   6   4   4       30.49       37.74      9.12 o 
   7   4   4       56.61       62.18      9.98 o 
   8   4   4      307.34      371.85     36.44 o 
   9   4   4       67.33       62.69     12.45 o 
  10   4   4       35.71       19.01     11.11 o 
  11   4   4       66.89       91.06     26.53 o 
  12   4   4       46.39       37.69     27.64 o 
  13   4   4       65.96       69.31     17.65 o 
  14   4   4        5.34       11.01     13.87 o 
   0   5   4        4.16       27.17     12.54 o 
   1   5   4      211.96      176.31     15.33 o 
   2   5   4        3.16        0.87      7.31 o 
   3   5   4      162.85      118.18     12.64 o 
   4   5   4       26.37       12.24      7.62 o 
   5   5   4       66.97       48.62      9.64 o 
   6   5   4       10.56       15.97     11.03 o 
   7   5   4       48.01       54.37     12.29 o 
   8   5   4        7.66        7.91      9.63 o 
   9   5   4       19.02       16.64     12.53 o 
  10   5   4       24.65       35.76     12.67 o 
  11   5   4       22.83       33.31     14.57 o 
   0   6   4       67.15       66.53     16.51 o 
   1   6   4       27.71       29.39     11.15 o 
   2   6   4       12.25       15.95      9.20 o 
   3   6   4       11.24       13.90      9.79 o 
   2   0   5    18724.68    21021.59    945.49 o 
   4   0   5     1214.03     1573.71     71.90 o 
   6   0   5      274.26      316.99     21.50 o 
   8   0   5      190.18      190.81     31.92 o 
  10   0   5       48.43       41.33      8.60 o 
  12   0   5     3805.31     3836.03    329.76 o 
  14   0   5       51.99       50.51     20.11 o 
  16   0   5      384.98      447.43     60.81 o 
  18   0   5        3.54        7.49     23.19 o 
   1   1   5     6429.94     3904.54    186.95 o 
   2   1   5     1670.21     2147.88     68.62 o 
   3   1   5     2907.65     2292.40    108.57 o 
   4   1   5       13.70        8.77      2.39 o 
   5   1   5     1204.99      865.23     37.79 o 
   6   1   5      509.61      497.40     19.69 o 
   7   1   5       54.30       25.13      6.92 o 
   8   1   5      767.53      819.07     32.12 o 
   9   1   5      731.53      685.63     43.29 o 
  10   1   5      802.46      884.22     38.72 o 
  11   1   5      852.42      788.14     43.39 o 
  12   1   5     1475.67     1581.12     80.36 o 
  13   1   5      189.85      123.45     15.21 o 
  14   1   5       24.04       25.69      9.39 o 
  15   1   5      348.22      278.22     23.44 o 
  16   1   5       92.97      128.62     16.87 o 
  17   1   5       42.13       45.61     12.82 o 
  18   1   5       22.05       24.88     12.95 o 
   1   2   5     1707.17     1514.26     54.97 o 
   2   2   5      293.47      304.31     13.33 o 
   3   2   5      987.21      904.45     46.50 o 
   4   2   5      101.38      112.91     13.99 o 
   5   2   5     1069.30      970.61     36.46 o 
   6   2   5       78.52      104.25      6.79 o 
   7   2   5       48.00       43.82      6.18 o 
   8   2   5        2.04       -2.13      4.97 o 
   9   2   5      561.82      633.67     30.73 o 
  10   2   5        1.16       -5.01      8.60 o 
  11   2   5      115.12      108.22     11.06 o 
  12   2   5      750.14      672.73     47.22 o 
  13   2   5       19.91       17.73     10.32 o 
  14   2   5      137.03      152.34     21.34 o 
  15   2   5       14.54       19.33     27.18 o 
  16   2   5       71.94       91.82     20.42 o 
  17   2   5       42.43       44.85     24.04 o 
   1   3   5     1020.37     1112.02     42.34 o 
   2   3   5        0.92        5.73      4.95 o 
   3   3   5      151.42      153.94     11.48 o 
   4   3   5       15.14       14.65      5.12 o 
   5   3   5      301.70      320.65     20.26 o 
   6   3   5      202.14      241.23     32.25 o 
   7   3   5     1500.65     1531.89     64.04 o 
   8   3   5      349.62      415.88     27.00 o 
   9   3   5      581.34      668.63     46.98 o 
  10   3   5       58.82       59.16     14.42 o 
  11   3   5      209.62      180.14     22.35 o 
  12   3   5       83.81       79.97     16.02 o 
  13   3   5      180.90      163.12     22.20 o 
  14   3   5        3.47       13.66     12.08 o 
  15   3   5       87.64       75.60     18.34 o 
  16   3   5       20.78       31.12     15.46 o 
   1   4   5       96.22       80.68      9.88 o 
   2   4   5      142.40      179.51     12.63 o 
   3   4   5      165.14      177.55     12.32 o 
   4   4   5      223.09      225.43     15.00 o 
   5   4   5      327.85      398.28     27.36 o 
   6   4   5        2.99       -1.90      6.38 o 
   7   4   5       26.00       24.65      7.97 o 
   8   4   5       27.51       39.16     11.28 o 
   9   4   5       73.81       77.96     15.73 o 
  10   4   5       23.18        8.87     15.06 o 
  11   4   5       26.74       26.00     14.02 o 
  12   4   5       11.04       -3.17     12.54 o 
  13   4   5       73.41       74.97     18.17 o 
  14   4   5        0.09       -1.60     12.44 o 
   1   5   5       59.76       63.24     10.16 o 
   2   5   5       82.48       92.59     12.10 o 
   3   5   5       63.29       52.36      9.35 o 
   4   5   5       21.34       24.38      8.46 o 
   5   5   5       32.76        9.45      8.21 o 
   6   5   5        0.96        1.67      8.54 o 
   7   5   5       34.38        7.18      9.27 o 
   8   5   5       16.51       27.40     10.89 o 
   9   5   5       61.89       76.05     13.83 o 
  10   5   5       17.05        3.79     10.37 o 
   1   6   5       16.40       32.63      9.79 o 
   2   6   5        9.72       18.89     10.38 o 
   3   6   5        8.93        3.95      9.46 o 
   0   0   6     5237.74     6127.25    462.89 o 
   2   0   6     1217.46     1412.66     64.68 o 
   4   0   6    10741.41    12444.53    559.03 o 
   6   0   6      118.25      155.55     10.64 o 
   8   0   6      193.73      194.86     15.14 o 
  10   0   6     1821.22     1958.14     90.59 o 
  12   0   6     3700.38     4517.12    386.34 o 
  14   0   6      281.84      375.78     50.56 o 
  16   0   6      383.01      478.72     62.32 o 
  18   0   6      646.50      740.47     89.30 o 
   0   1   6     4537.56     4487.35    199.65 o 
   1   1   6     7072.17     4628.63    135.75 o 
   2   1   6      251.37      326.09     11.80 o 
   3   1   6     4232.02     3419.60    120.72 o 
   4   1   6      788.91      818.36     27.45 o 
   5   1   6     2147.47     1696.92     82.70 o 
   6   1   6     2723.19     3190.60    113.57 o 
   7   1   6     1073.44      898.50     63.80 o 
   8   1   6     1652.92     1816.66     65.98 o 
   9   1   6     1453.45     1422.76     90.14 o 
  10   1   6     3168.68     3436.32    139.37 o 
  11   1   6      775.27      730.20     53.51 o 
  12   1   6      121.81      133.04     15.12 o 
  13   1   6       60.66       43.23     10.21 o 
  14   1   6      186.95      200.67     19.75 o 
  15   1   6       65.63       81.26     13.41 o 
  16   1   6       37.50       32.05     11.61 o 
  17   1   6      127.91       99.60     15.63 o 
  18   1   6       63.78       59.17     14.85 o 
   0   2   6    16857.01    18301.14    835.28 o 
   1   2   6     1047.54      951.32     40.04 o 
   2   2   6      829.16      901.55     33.87 o 
   3   2   6     1183.90     1104.01     88.38 o 
   4   2   6      388.63      438.51     20.10 o 
   5   2   6     1374.46     1483.78     60.50 o 
   6   2   6     1792.61     1777.85     65.27 o 
   7   2   6       58.41       46.11      6.96 o 
   8   2   6     1845.04     1890.50     78.04 o 
   9   2   6      435.97      458.64     24.83 o 
  10   2   6     1504.95     1752.87     87.35 o 
  11   2   6       25.78       13.96      7.93 o 
  12   2   6      254.44      326.76     31.30 o 
  13   2   6       10.45        7.48     10.13 o 
  14   2   6      190.38      270.36     33.68 o 
  15   2   6       22.75        8.49     10.76 o 
  16   2   6      119.09      143.93     25.29 o 
  17   2   6       22.20       24.00     13.79 o 
   0   3   6        1.30        0.30      7.04 o 
   1   3   6      679.43      628.05     25.39 o 
   2   3   6      172.17      218.35     12.78 o 
   3   3   6       98.55       83.05      7.48 o 
   4   3   6       75.51       69.14      7.38 o 
   5   3   6      809.72      660.08     30.49 o 
   6   3   6       66.22       70.50     12.30 o 
   7   3   6     1346.71     1398.19     61.48 o 
   8   3   6      772.87      761.82     34.57 o 
   9   3   6      158.51      146.74     19.01 o 
  10   3   6       41.57       60.48     14.75 o 
  11   3   6      104.30       81.44     16.12 o 
  12   3   6       13.50       28.25     12.84 o 
  13   3   6      455.70      465.07     38.27 o 
  14   3   6      309.22      301.69     32.53 o 
  15   3   6      203.07      198.43     30.57 o 
  16   3   6        9.48       32.23     15.21 o 
   0   4   6      114.90      150.59     19.07 o 
   1   4   6      175.66      172.01     13.74 o 
   2   4   6     1243.04     1161.80     45.33 o 
   3   4   6      289.19      313.85     22.67 o 
   4   4   6      582.25      553.09     24.61 o 
   5   4   6      259.16      239.60     26.31 o 
   6   4   6        9.39       18.23      9.02 o 
   7   4   6      126.80      104.61     16.16 o 
   8   4   6      150.52      216.08     17.79 o 
   9   4   6       64.59       55.08     11.95 o 
  10   4   6      119.81      175.74     25.68 o 
  11   4   6       31.67       27.44     14.25 o 
  12   4   6       72.96       73.63     18.06 o 
  13   4   6       17.54       55.31     27.30 o 
  14   4   6       19.31       42.37     16.92 o 
   0   5   6      489.67      536.47     41.82 o 
   1   5   6       74.63       52.08      9.86 o 
   2   5   6       10.87        1.55      7.74 o 
   3   5   6      105.12      106.58     11.97 o 
   4   5   6       48.77       57.84     10.38 o 
   5   5   6        2.85       -2.10      7.92 o 
   6   5   6       21.63       18.08      9.67 o 
   7   5   6       30.03       29.16     10.41 o 
   8   5   6        3.27        2.40     11.12 o 
   9   5   6      186.64      158.89     18.14 o 
  10   5   6        2.10      -17.28     11.52 o 
   0   6   6       12.16        8.72     11.92 o 
   1   6   6        6.21       13.65      8.20 o 
   2   6   6        4.94       25.78     10.48 o 
   3   6   6       14.65       27.87      9.32 o 
   2   0   7     3808.50     4083.38    184.51 o 
   4   0   7      105.31      133.47     19.57 o 
   6   0   7       89.31       81.39      9.64 o 
   8   0   7      323.62      345.93     18.69 o 
  10   0   7     4743.45     5488.15    248.17 o 
  12   0   7      974.63     1108.31     68.56 o 
  14   0   7      555.12      534.60     60.30 o 
  16   0   7       48.73       32.25     20.68 o 
  18   0   7       35.71       54.36     18.49 o 
   1   1   7     4696.81     3520.39    103.33 o 
   2   1   7     4994.26     5373.59    170.48 o 
   3   1   7     4989.21     4287.68    133.44 o 
   4   1   7     2562.83     2996.67     96.65 o 
   5   1   7     1734.45     1500.32     52.97 o 
   6   1   7     1150.11     1387.35     45.64 o 
   7   1   7      657.52      656.50     46.50 o 
   8   1   7     4408.16     4897.36    174.32 o 
   9   1   7     1417.04     1319.88     49.06 o 
  10   1   7      156.46      185.66     12.55 o 
  11   1   7      880.63      803.84     43.76 o 
  12   1   7       41.40       35.01      9.80 o 
  13   1   7       56.23       52.19     10.60 o 
  14   1   7       39.53       56.34     11.87 o 
  15   1   7       36.13       32.42     10.68 o 
  16   1   7      279.38      351.95     28.99 o 
  17   1   7      453.99      475.46     41.93 o 
  18   1   7       13.32        7.93     13.14 o 
   1   2   7     1014.74     1005.82     41.40 o 
   2   2   7     1713.46     1886.46     61.99 o 
   3   2   7     1295.64     1270.24     50.40 o 
   4   2   7      221.04      274.49     15.08 o 
   5   2   7     1117.20     1166.65     48.33 o 
   6   2   7     2824.45     2972.25    107.04 o 
   7   2   7      353.89      374.62     31.55 o 
   8   2   7       56.45       52.31      6.72 o 
   9   2   7       75.90       72.89      8.50 o 
  10   2   7      177.96      199.63     21.08 o 
  11   2   7       63.28       58.22     14.69 o 
  12   2   7       11.34       18.32     10.62 o 
  13   2   7        6.78       20.50     16.49 o 
  14   2   7        6.68        9.96     10.81 o 
  15   2   7       34.26       34.42     14.79 o 
  16   2   7       19.73       48.95     15.93 o 
  17   2   7       25.45       28.55     14.68 o 
   1   3   7      568.58      581.58     23.90 o 
   2   3   7      695.27      648.67     26.23 o 
   3   3   7      468.39      400.47     17.76 o 
   4   3   7      220.41      267.90     15.16 o 
   5   3   7     1077.87     1037.18     40.75 o 
   6   3   7       10.50        5.87      5.88 o 
   7   3   7      428.07      464.67     22.95 o 
   8   3   7        4.10        3.23      7.21 o 
   9   3   7      392.71      335.44     30.52 o 
  10   3   7       21.34       21.99     19.11 o 
  11   3   7       12.72       23.65     11.64 o 
  12   3   7       30.93       38.93     13.99 o 
  13   3   7      675.08      761.66     54.70 o 
  14   3   7        0.95       -0.46     11.77 o 
  15   3   7      116.11       87.07     26.99 o 
  16   3   7       49.45       41.48     16.85 o 
   1   4   7      653.92      618.17     29.43 o 
   2   4   7        0.61       18.00      7.20 o 
   3   4   7      245.60      292.47     16.83 o 
   4   4   7       14.58       11.42      6.54 o 
   5   4   7      144.99      162.31     15.85 o 
   6   4   7       18.85       -0.05      7.51 o 
   7   4   7      247.55      223.88     32.67 o 
   8   4   7        0.98       12.44      8.18 o 
   9   4   7       74.30       55.48     12.20 o 
  10   4   7        1.01        3.62     12.58 o 
  11   4   7       38.91       37.42     14.71 o 
  12   4   7       15.41       20.31     14.51 o 
  13   4   7       14.02       13.75     14.27 o 
  14   4   7       27.82       27.54     15.78 o 
   1   5   7      121.99       88.21     11.63 o 
   2   5   7        0.68        2.33      7.70 o 
   3   5   7      140.75      106.14     12.10 o 
   4   5   7        1.08        9.08      7.72 o 
   5   5   7       37.23       42.46     11.18 o 
   6   5   7       12.37        5.88      8.56 o 
   7   5   7       10.63        5.04     11.46 o 
   8   5   7       22.47       24.02     10.68 o 
   9   5   7      225.67      192.62     20.58 o 
  10   5   7       13.61       17.72     11.90 o 
   1   6   7        3.81        2.81      8.42 o 
   2   6   7        2.34       17.50      9.20 o 
   0   0   8       14.10        2.52      4.17 o 
   2   0   8    25703.93    27804.28   1247.89 o 
   4   0   8    35396.09    39576.10   1777.90 o 
   6   0   8     1732.58     2101.96     96.23 o 
   8   0   8     2047.80     2529.82    115.56 o 
  10   0   8     1657.36     1966.79     91.39 o 
  12   0   8     1100.76     1176.40     72.41 o 
  14   0   8      163.65      147.24     31.16 o 
  16   0   8      280.13      363.25     53.49 o 
  18   0   8      693.66      719.32    122.86 o 
   0   1   8     4048.73     4316.44    191.00 o 
   1   1   8     5706.43     4133.52    153.72 o 
   2   1   8      815.98      884.30     27.04 o 
   3   1   8     3349.92     2994.88    113.73 o 
   4   1   8     1504.43     1768.75     57.52 o 
   5   1   8     1047.12     1005.27     50.34 o 
   6   1   8        6.26       12.77      2.83 o 
   7   1   8      937.83      897.07     33.69 o 
   8   1   8      151.55      191.83     19.19 o 
   9   1   8      556.20      493.94     20.93 o 
  10   1   8      868.43      890.55     34.87 o 
  11   1   8     1275.17     1365.26     71.26 o 
  12   1   8      314.55      366.42     31.97 o 
  13   1   8      243.31      188.99     17.68 o 
  14   1   8      181.61      188.71     19.16 o 
  15   1   8      168.67      132.96     18.28 o 
  16   1   8       19.48       24.52     11.26 o 
  17   1   8      250.76      257.85     24.10 o 
  18   1   8       42.42       37.15     30.91 o 
   0   2   8    16522.17    18488.24    819.08 o 
   1   2   8      759.11      691.36     40.21 o 
   2   2   8        6.09        8.18      3.01 o 
   3   2   8     1086.36      980.29     45.06 o 
   4   2   8      121.57      151.70      9.40 o 
   5   2   8      531.20      564.19     22.65 o 
   6   2   8     4430.41     4873.30    173.67 o 
   7   2   8     1070.16     1016.10     43.62 o 
   8   2   8     4637.22     4924.69    197.66 o 
   9   2   8      306.03      301.76     32.18 o 
  10   2   8      414.99      464.81     27.87 o 
  11   2   8       74.62       63.55     14.67 o 
  12   2   8      186.10      239.18     27.67 o 
  13   2   8        5.38       12.10     10.08 o 
  14   2   8      912.38      933.15     63.14 o 
  15   2   8       23.83       41.75     14.25 o 
  16   2   8       53.40       78.14     17.97 o 
  17   2   8       17.35        6.72     13.12 o 
   0   3   8     1249.90     1292.91     80.41 o 
   1   3   8     1121.69     1009.17     38.60 o 
   2   3   8        4.85       13.15      4.76 o 
   3   3   8      325.36      295.67     14.89 o 
   4   3   8        3.14       -2.27      6.67 o 
   5   3   8      759.44      709.82     32.12 o 
   6   3   8      185.26      228.29     15.51 o 
   7   3   8      191.02      204.43     18.08 o 
   8   3   8      320.30      381.18     29.19 o 
   9   3   8      808.26      746.36     74.22 o 
  10   3   8       61.64       91.60     16.97 o 
  11   3   8       29.40       10.27     10.98 o 
  12   3   8       19.76       33.01     13.31 o 
  13   3   8      252.74      240.21     27.79 o 
  14   3   8       61.48       45.19     15.19 o 
  15   3   8       75.15       87.13     18.53 o 
  16   3   8        7.44       -9.24     12.17 o 
   0   4   8      410.63      470.08     34.09 o 
   1   4   8      712.39      694.99     45.25 o 
   2   4   8     1112.42      991.28     39.34 o 
   3   4   8      143.92      195.28     15.05 o 
   4   4   8      493.17      447.07     21.53 o 
   5   4   8      139.27      136.49     12.78 o 
   6   4   8      100.74      168.93     13.10 o 
   7   4   8      229.70      219.03     16.91 o 
   8   4   8      108.88      145.94     14.70 o 
   9   4   8       80.09       62.39     12.99 o 
  10   4   8      158.67      194.66     25.98 o 
  11   4   8        0.13        0.57     13.13 o 
  12   4   8       25.09       37.59     15.55 o 
  13   4   8       48.13       56.70     17.21 o 
   0   5   8       92.91       59.68     14.71 o 
   1   5   8       40.51       25.66      8.50 o 
   2   5   8        6.98        3.17      7.17 o 
   3   5   8      141.07      132.86     13.66 o 
   4   5   8       21.68        6.81      7.80 o 
   5   5   8       84.86       72.53     14.46 o 
   6   5   8       43.32       45.07     11.60 o 
   7   5   8       27.53       14.94      9.73 o 
   8   5   8        7.57       21.51     10.78 o 
   9   5   8      168.41      133.56     16.95 o 
  10   5   8        1.69       -7.44     10.14 o 
   0   6   8       49.13       25.20     19.56 o 
   1   6   8       13.67       16.17      8.85 o 
   2   0   9     1214.34     1371.67     63.50 o 
   4   0   9     1136.59     1249.13     58.17 o 
   6   0   9     1185.72     1382.60     64.31 o 
   8   0   9     2913.72     3047.21    138.95 o 
  10   0   9       40.37       40.17      6.76 o 
  12   0   9     1248.21     1404.01     84.56 o 
  14   0   9        1.68        6.51     17.16 o 
  16   0   9      642.47      704.10     77.68 o 
  18   0   9       12.43        9.27     15.55 o 
   1   1   9     5886.15     4878.80    196.95 o 
   2   1   9    10602.53    11351.08    309.29 o 
   3   1   9     1774.49     1608.35     51.91 o 
   4   1   9      198.05      232.06      9.49 o 
   5   1   9     2160.01     1937.33     85.64 o 
   6   1   9      504.81      499.29     17.89 o 
   7   1   9     2393.92     2158.00     70.39 o 
   8   1   9      317.58      341.90     13.36 o 
   9   1   9      110.03       98.82      7.73 o 
  10   1   9      153.16      187.22     11.77 o 
  11   1   9     1034.17     1053.87     46.65 o 
  12   1   9     1010.29      955.03     51.41 o 
  13   1   9      101.11      111.14     13.78 o 
  14   1   9       21.87       24.27      9.93 o 
  15   1   9      223.62      227.37     21.76 o 
  16   1   9       99.19      103.20     16.15 o 
  17   1   9       47.31       55.61     16.34 o 
  18   1   9        7.68       -5.25     12.81 o 
   1   2   9      333.78      322.62     11.73 o 
   2   2   9     1052.67     1169.30     33.82 o 
   3   2   9     1704.31     1486.69     45.41 o 
   4   2   9       17.66       15.77      3.66 o 
   5   2   9      115.27      108.08      6.79 o 
   6   2   9      308.43      363.28     16.23 o 
   7   2   9     1040.51     1025.77     39.26 o 
   8   2   9      390.54      383.21     21.07 o 
   9   2   9      896.86      928.31     40.66 o 
  10   2   9      395.10      389.47     25.13 o 
  11   2   9      117.07      105.73     15.91 o 
  12   2   9      257.58      328.10     31.28 o 
  13   2   9       16.61       23.02     11.41 o 
  14   2   9       61.06       97.68     17.69 o 
  15   2   9       25.28       50.80     14.91 o 
  16   2   9        0.31       -4.29     10.54 o 
  17   2   9       11.83        0.29     12.54 o 
   1   3   9      816.89      778.13     32.76 o 
   2   3   9      311.47      348.00     19.08 o 
   3   3   9       25.13       36.12      5.87 o 
   4   3   9        6.94       12.27      5.19 o 
   5   3   9      281.13      289.12     15.14 o 
   6   3   9       34.16       26.93      8.56 o 
   7   3   9      567.82      595.01     28.22 o 
   8   3   9       13.47       13.99      7.12 o 
   9   3   9      683.64      785.55     87.13 o 
  10   3   9      393.41      447.74     39.19 o 
  11   3   9       32.16       21.69     21.06 o 
  12   3   9      136.31      142.32     21.89 o 
  13   3   9       35.88       42.69     14.78 o 
  14   3   9        9.45        4.88     13.17 o 
  15   3   9       39.79       37.11     15.90 o 
  16   3   9       22.02        7.34     14.01 o 
   1   4   9      155.79      178.86     15.80 o 
   2   4   9      128.30      241.75     15.32 o 
   3   4   9       76.59       90.46      9.42 o 
   4   4   9        7.29       13.01      7.33 o 
   5   4   9      159.78      169.29     12.65 o 
   6   4   9        1.09       -6.14      6.29 o 
   7   4   9      328.81      348.00     35.09 o 
   8   4   9      305.23      319.30     31.64 o 
   9   4   9       41.94       62.57     10.96 o 
  10   4   9        3.01       12.92     12.98 o 
  11   4   9       54.85       63.24     28.27 o 
  12   4   9        0.53        2.03     13.37 o 
  13   4   9       89.60      105.30     20.65 o 
   1   5   9        3.72        3.26      7.20 o 
   2   5   9        4.63        0.70      7.24 o 
   3   5   9      127.16      109.53     12.15 o 
   4   5   9       37.20       29.42     13.71 o 
   5   5   9       61.30       60.23     15.60 o 
   6   5   9        7.24       11.34     17.23 o 
   7   5   9       28.40       34.93     11.09 o 
   8   5   9        2.76        0.78      9.44 o 
   9   5   9       62.97       66.22     14.10 o 
  10   5   9       10.61        6.92     11.17 o 
   0   0  10    16168.30    15652.51   1180.09 o 
   2   0  10     2108.90     2181.01    118.66 o 
   4   0  10     1308.14     1492.99     69.24 o 
   6   0  10     1714.24     2017.25     92.68 o 
   8   0  10     1891.75     2066.25     95.36 o 
  10   0  10     8737.56     9423.89    424.97 o 
  12   0  10      224.00      293.12     26.14 o 
  14   0  10      339.33      338.50     48.52 o 
  16   0  10      194.94      241.66     42.84 o 
  18   0  10      380.62      417.33     41.75 o 
   0   1  10     7821.40     8502.89    325.71 o 
   1   1  10     2033.30     1622.41     51.25 o 
   2   1  10     1773.61     1898.40     56.55 o 
   3   1  10      681.11      607.07     31.63 o 
   4   1  10      201.57      233.58     11.97 o 
   5   1  10     2394.77     2310.44     74.78 o 
   6   1  10      104.06      127.28      7.11 o 
   7   1  10     1728.02     1593.48     56.07 o 
   8   1  10       26.01       28.64      3.82 o 
   9   1  10       16.81        9.00      5.14 o 
  10   1  10       13.70       11.93      4.82 o 
  11   1  10      582.35      611.99     41.16 o 
  12   1  10      158.57      211.87     15.93 o 
  13   1  10       50.55       69.02     11.71 o 
  14   1  10        7.58        9.51      9.25 o 
  15   1  10      144.33      159.14     17.84 o 
  16   1  10        3.61        7.14      9.81 o 
  17   1  10       56.42       56.59     13.81 o 
  18   1  10       16.42        5.31     13.79 o 
   0   2  10      306.59      369.40     20.40 o 
   1   2  10      699.56      666.33     24.73 o 
   2   2  10     2575.21     2792.58     77.96 o 
   3   2  10     1409.64     1317.06     40.31 o 
   4   2  10      672.66      702.62     22.83 o 
   5   2  10       32.34       25.41      4.14 o 
   6   2  10      867.05      844.16     29.18 o 
   7   2  10      525.95      545.68     22.67 o 
   8   2  10       60.96       63.36      6.68 o 
   9   2  10      535.53      533.48     25.70 o 
  10   2  10      113.27      117.90     20.98 o 
  11   2  10      142.48      142.12     18.60 o 
  12   2  10      693.48      790.24     53.80 o 
  13   2  10       83.09       87.90     16.09 o 
  14   2  10      801.62      780.48     55.07 o 
  15   2  10      116.15      128.75     20.28 o 
  16   2  10      167.37      156.47     23.68 o 
  17   2  10       26.91       24.93     14.46 o 
   0   3  10      869.13      896.29     54.86 o 
   1   3  10     1060.06      999.50     42.38 o 
   2   3  10      510.03      546.05     22.92 o 
   3   3  10      752.26      744.50     46.94 o 
   4   3  10      291.28      350.98     20.33 o 
   5   3  10      210.73      223.17     13.26 o 
   6   3  10        7.56        8.80      5.52 o 
   7   3  10      579.58      556.52     26.84 o 
   8   3  10       13.97        3.63      7.50 o 
   9   3  10      534.56      600.85     43.17 o 
  10   3  10        8.21       11.46     10.61 o 
  11   3  10      124.06       98.99     17.43 o 
  12   3  10        4.23        7.28     12.10 o 
  13   3  10       15.40       20.53     13.72 o 
  14   3  10       47.72       65.43     17.89 o 
  15   3  10       26.56       22.02     14.53 o 
   0   4  10       46.65       43.59     12.67 o 
   1   4  10       83.70      103.79     11.03 o 
   2   4  10      332.47      416.13     21.99 o 
   3   4  10       72.64       90.02      9.24 o 
   4   4  10       66.19       88.02     11.00 o 
   5   4  10       16.08       26.75      7.20 o 
   6   4  10       80.21      114.30     11.11 o 
   7   4  10      286.80      317.42     27.82 o 
   8   4  10      349.48      422.44     36.61 o 
   9   4  10       42.90       50.13     10.61 o 
  10   4  10      344.60      336.01     34.65 o 
  11   4  10      107.78      125.42     31.01 o 
  12   4  10       22.51       50.06     17.48 o 
  13   4  10       51.38       42.79     16.97 o 
   0   5  10       57.06       39.50     18.25 o 
   1   5  10       14.62        6.35      7.76 o 
   2   5  10        2.14       -9.85      6.57 o 
   3   5  10      168.44      157.82     14.87 o 
   4   5  10        2.17       -5.58      7.59 o 
   5   5  10       61.90       65.20     11.04 o 
   6   5  10       49.27       77.04     13.71 o 
   7   5  10       12.59       19.53     10.34 o 
   8   5  10        7.19        3.04      9.95 o 
   9   5  10        4.94       10.28     11.15 o 
   2   0  11     1224.34     1094.89     61.28 o 
   4   0  11     2256.38     2378.38    109.00 o 
   6   0  11     1358.40     1516.94     70.68 o 
   8   0  11     3208.88     3546.26    161.66 o 
  10   0  11      610.27      622.84     32.55 o 
  12   0  11      167.73      246.71     23.69 o 
  14   0  11        9.84       26.97     19.32 o 
  16   0  11      287.24      320.25     50.79 o 
  18   0  11        1.54      -12.85     13.94 o 
   1   1  11      379.09      311.14     18.11 o 
   2   1  11     4189.30     4519.75    132.49 o 
   3   1  11      148.21      139.77     12.72 o 
   4   1  11       26.11       24.45      4.26 o 
   5   1  11      557.97      541.91     28.51 o 
   6   1  11     2654.20     2752.03     82.32 o 
   7   1  11       59.71       42.97     11.26 o 
   8   1  11       96.59      105.04      6.86 o 
   9   1  11      191.31      174.00     10.74 o 
  10   1  11      783.34      798.18     31.65 o 
  11   1  11      614.58      642.55     24.23 o 
  12   1  11        6.67        4.85      6.24 o 
  13   1  11      158.36      162.40     16.77 o 
  14   1  11       30.93       47.69     11.57 o 
  15   1  11       27.67       47.89     11.93 o 
  16   1  11        4.79        5.87     10.23 o 
  17   1  11      185.27      137.75     19.32 o 
   1   2  11      884.92      815.41     25.28 o 
   2   2  11     4959.28     5407.50    159.43 o 
   3   2  11      408.38      412.18     21.87 o 
   4   2  11      473.46      473.06     16.33 o 
   5   2  11       20.33       16.39      4.87 o 
   6   2  11      410.38      446.83     18.61 o 
   7   2  11      131.10      124.53      9.77 o 
   8   2  11       73.31       72.20      7.18 o 
   9   2  11       34.56       46.57      6.09 o 
  10   2  11       14.50       16.93      7.75 o 
  11   2  11       72.06       68.84     13.95 o 
  12   2  11       21.55       19.56     10.82 o 
  13   2  11      213.23      184.24     22.39 o 
  14   2  11        3.69        5.04     11.61 o 
  15   2  11      158.14      152.73     21.98 o 
  16   2  11       23.03       20.38     13.40 o 
  17   2  11       63.73       64.67     17.88 o 
   1   3  11     1133.60     1100.80     46.63 o 
   2   3  11      425.70      385.06     17.51 o 
   3   3  11     1303.52     1275.61     43.66 o 
   4   3  11      232.70      280.69     15.87 o 
   5   3  11      641.18      619.44     25.65 o 
   6   3  11      387.55      390.13     18.69 o 
   7   3  11      189.57      191.55     16.72 o 
   8   3  11       83.30       90.84     13.96 o 
   9   3  11       57.93       63.42     14.42 o 
  10   3  11       89.91       86.45     16.49 o 
  11   3  11       92.49       43.83     13.80 o 
  12   3  11      113.55      140.44     21.79 o 
  13   3  11       74.42       83.72     18.29 o 
  14   3  11       44.56       51.62     16.80 o 
  15   3  11       60.53       77.96     18.71 o 
   1   4  11      294.08      269.87     20.91 o 
   2   4  11       64.15       45.05      8.75 o 
   3   4  11       37.46       36.89      7.17 o 
   4   4  11       12.76        8.34      6.41 o 
   5   4  11       49.81       49.80      8.09 o 
   6   4  11        1.77        3.63      9.28 o 
   7   4  11       54.42       60.75      8.89 o 
   8   4  11        6.69       14.01      8.25 o 
   9   4  11      155.60      146.37     14.99 o 
  10   4  11       21.90       33.85     12.13 o 
  11   4  11       60.10       79.72     40.81 o 
  12   4  11        1.06       -6.93     12.92 o 
  13   4  11       30.58       33.12     16.94 o 
   1   5  11       63.29       74.68     12.32 o 
   2   5  11        8.82       26.29      8.97 o 
   3   5  11      128.34      116.22     13.29 o 
   4   5  11        0.31      -10.81      7.21 o 
   5   5  11       16.70       23.90      8.84 o 
   6   5  11        3.93        8.36      9.29 o 
   7   5  11        4.47        7.12     10.53 o 
   8   5  11        6.06       12.16     15.98 o 
   9   5  11       53.08       22.57     11.88 o 
   0   0  12     2833.69     2926.09    224.19 o 
   2   0  12       27.38       46.87     14.62 o 
   4   0  12      709.11      739.13     35.96 o 
   6   0  12     2956.67     3200.89    146.36 o 
   8   0  12       18.01       10.84      5.14 o 
  10   0  12      267.31      323.07     20.15 o 
  12   0  12       58.42       81.77     13.46 o 
  14   0  12     1449.83     1595.57    148.26 o 
  16   0  12       53.12       46.77     16.69 o 
  18   0  12      124.61      202.37     42.31 o 
   0   1  12      118.14      117.06     11.13 o 
   1   1  12     2359.93     2245.09     72.35 o 
   2   1  12     3604.14     4246.41    116.65 o 
   3   1  12       52.51       51.03      3.73 o 
   4   1  12     2740.69     2869.66     91.64 o 
   5   1  12      361.17      366.91     19.64 o 
   6   1  12     1025.42     1080.03     33.69 o 
   7   1  12      921.67      900.55     28.72 o 
   8   1  12      943.56      989.53     31.27 o 
   9   1  12      324.25      268.95     12.58 o 
  10   1  12      575.53      594.90     22.51 o 
  11   1  12      864.24      824.44     29.92 o 
  12   1  12        2.82       -0.22      5.83 o 
  13   1  12      300.21      281.73     18.88 o 
  14   1  12      531.40      558.32     34.72 o 
  15   1  12       32.21       62.03     12.75 o 
  16   1  12        3.92       -1.97      9.49 o 
  17   1  12       93.23       91.41     19.02 o 
   0   2  12      365.53      483.69     21.53 o 
   1   2  12      404.20      385.55     19.12 o 
   2   2  12     4248.94     4293.90    126.93 o 
   3   2  12      186.73      187.78      8.86 o 
   4   2  12      717.62      841.40     26.96 o 
   5   2  12       89.47       82.27      6.21 o 
   6   2  12      360.90      365.44     16.00 o 
   7   2  12       14.72       13.37      4.70 o 
   8   2  12      577.08      546.24     23.02 o 
   9   2  12      164.79      134.88      9.71 o 
  10   2  12      687.88      726.77     34.38 o 
  11   2  12       39.27       36.37     11.54 o 
  12   2  12        8.18        5.78      9.96 o 
  13   2  12      150.45      124.81     23.11 o 
  14   2  12       72.57      124.72     29.66 o 
  15   2  12      101.16      100.37     22.11 o 
  16   2  12       11.61       22.00     13.43 o 
   0   3  12      180.94      193.64     19.56 o 
   1   3  12      232.53      311.31     35.25 o 
   2   3  12      165.06      221.22     12.21 o 
   3   3  12      715.11      799.60     31.60 o 
   4   3  12     1144.92     1158.49     44.11 o 
   5   3  12      883.79      869.18     39.49 o 
   6   3  12      370.69      435.71     20.36 o 
   7   3  12      139.70      167.16     20.76 o 
   8   3  12       30.29       38.54     10.66 o 
   9   3  12       57.25       51.69     13.19 o 
  10   3  12       33.50       55.85     13.90 o 
  11   3  12       12.68       14.07     17.81 o 
  12   3  12        0.39      -12.83     10.85 o 
  13   3  12       42.38       62.15     16.67 o 
  14   3  12       18.78        4.75     16.60 o 
  15   3  12       57.28       78.67     19.00 o 
   0   4  12       48.24       67.34     13.59 o 
   1   4  12      185.42      209.06     17.89 o 
   2   4  12       79.27      118.63     12.25 o 
   3   4  12      135.43      129.36     11.00 o 
   4   4  12       55.26       85.71      9.72 o 
   5   4  12      175.36      156.53     12.22 o 
   6   4  12       61.96       57.29      8.69 o 
   7   4  12        3.82       10.11      9.39 o 
   8   4  12        1.61        1.48      7.80 o 
   9   4  12      156.93      157.72     17.75 o 
  10   4  12      305.59      453.98     34.05 o 
  11   4  12       10.43       16.89     13.54 o 
  12   4  12        0.81       -5.75     12.95 o 
  13   4  12        5.51       24.36     15.63 o 
   0   5  12       38.17       37.71     13.87 o 
   1   5  12      168.37      131.91     15.82 o 
   2   5  12        1.78       -6.02      7.29 o 
   3   5  12       57.51       72.37     11.43 o 
   4   5  12       17.09       19.11      8.83 o 
   5   5  12        1.16       -5.88      8.91 o 
   6   5  12        0.14        6.53     15.44 o 
   7   5  12       56.07       32.77     11.39 o 
   8   5  12       16.78       16.83     11.65 o 
   9   5  12       92.62       58.78     22.90 o 
   2   0  13     8033.58     7800.62    417.87 o 
   4   0  13     1237.95     1339.92     63.06 o 
   6   0  13      599.52      490.00     25.84 o 
   8   0  13     1270.40     1466.09     69.17 o 
  10   0  13      414.43      408.06     49.80 o 
  12   0  13       13.80       20.91      9.27 o 
  14   0  13       20.82       24.68     19.38 o 
  16   0  13       24.36       18.93     14.33 o 
   1   1  13     1642.07     1520.84     69.54 o 
   2   1  13      981.43      995.16     30.34 o 
   3   1  13       28.94       30.01      3.12 o 
   4   1  13        5.00        9.96      2.82 o 
   5   1  13     1776.95     1668.20     54.15 o 
   6   1  13      505.74      542.09     18.31 o 
   7   1  13     2293.33     2137.19     64.51 o 
   8   1  13     1792.98     1861.27     56.95 o 
   9   1  13      188.41      146.43     10.19 o 
  10   1  13      105.69      125.26      8.77 o 
  11   1  13      345.16      333.65     19.67 o 
  12   1  13      274.04      359.70     22.44 o 
  13   1  13      515.53      523.11     49.17 o 
  14   1  13       15.88       34.69     10.91 o 
  15   1  13      120.18      110.01     15.59 o 
  16   1  13      266.88      379.54     39.42 o 
  17   1  13       34.56       73.42     28.87 o 
   1   2  13       51.34       42.16      3.97 o 
   2   2  13     3299.06     3429.72    101.33 o 
   3   2  13       66.33       66.90      5.68 o 
   4   2  13      205.71      243.86     11.92 o 
   5   2  13      299.65      278.50     15.88 o 
   6   2  13      508.25      526.39     21.47 o 
   7   2  13      105.94      100.17      8.88 o 
   8   2  13      114.59      120.41     14.72 o 
   9   2  13      568.92      546.23     23.64 o 
  10   2  13     1010.39     1009.80     39.74 o 
  11   2  13        1.53       -3.52      9.24 o 
  12   2  13      206.28      267.95     28.17 o 
  13   2  13       75.16       54.16     14.23 o 
  14   2  13        4.81       18.31     12.64 o 
  15   2  13       22.69        8.75     20.40 o 
  16   2  13       71.82       83.99     30.38 o 
   1   3  13      337.32      333.26     23.02 o 
   2   3  13       87.66      111.19      7.79 o 
   3   3  13      805.49      801.30     28.88 o 
   4   3  13       88.19       99.12      8.47 o 
   5   3  13      267.03      244.45     16.28 o 
   6   3  13       13.03        9.65      5.79 o 
   7   3  13      148.26      181.85     12.61 o 
   8   3  13      434.07      427.79     27.48 o 
   9   3  13      463.09      472.38     37.16 o 
  10   3  13       47.25       94.14     17.21 o 
  11   3  13      179.35      161.93     21.58 o 
  12   3  13        2.22        0.01     11.12 o 
  13   3  13        4.97        2.28     12.56 o 
  14   3  13        0.85      -11.46     20.47 o 
  15   3  13        9.56       -9.23     20.60 o 
   1   4  13       38.36       47.81      8.40 o 
   2   4  13       13.66       12.24      6.16 o 
   3   4  13      369.05      373.21     19.62 o 
   4   4  13        0.34        5.16      6.54 o 
   5   4  13      184.50      186.46     17.62 o 
   6   4  13        1.67        6.83      6.64 o 
   7   4  13        8.86       15.17      7.18 o 
   8   4  13       75.22       93.89     12.65 o 
   9   4  13      113.70      105.85     15.02 o 
  10   4  13       62.75       74.93     14.11 o 
  11   4  13        5.63       -1.52     10.15 o 
  12   4  13        2.04       -6.79     12.75 o 
   1   5  13       59.48       61.55     28.85 o 
   2   5  13       24.61       27.50      9.54 o 
   3   5  13       18.20       23.61      8.54 o 
   4   5  13        2.97       -8.83      7.48 o 
   5   5  13       34.70       30.35      9.36 o 
   6   5  13        6.53       -1.16      8.57 o 
   7   5  13      101.08      120.02     16.26 o 
   8   5  13        5.02       -6.90     10.46 o 
   0   0  14    18558.40    20458.20   1543.04 o 
   2   0  14      158.97      286.16     19.50 o 
   4   0  14     2234.99     2466.62     97.88 o 
   6   0  14     1181.91     1363.90     64.74 o 
   8   0  14     3018.48     3137.13    144.06 o 
  10   0  14       11.95        4.92      5.34 o 
  12   0  14      979.78     1116.24     70.10 o 
  14   0  14      163.58      196.70     37.47 o 
  16   0  14      384.77      401.21     57.76 o 
   0   1  14      130.12      113.44      8.98 o 
   1   1  14     1706.61     1572.93     50.02 o 
   2   1  14       86.20      119.89      6.35 o 
   3   1  14       92.17       76.11      4.66 o 
   4   1  14      179.97      229.00      9.34 o 
   5   1  14     1838.45     1683.26     54.48 o 
   6   1  14      840.17      854.21     27.44 o 
   7   1  14     1641.18     1650.31     50.76 o 
   8   1  14      132.17      162.59      9.39 o 
   9   1  14       96.76       84.66      7.31 o 
  10   1  14     1609.83     1577.43     53.67 o 
  11   1  14      151.77      139.07      9.40 o 
  12   1  14      160.74      177.95     14.95 o 
  13   1  14      395.78      415.62     32.06 o 
  14   1  14     1167.57     1166.42     53.14 o 
  15   1  14      142.85      155.54     23.73 o 
  16   1  14        8.96       -4.07     13.49 o 
  17   1  14       80.20       85.71     29.80 o 
   0   2  14      250.09      285.57     30.75 o 
   1   2  14       51.74       44.98      4.51 o 
   2   2  14      160.77      217.12     10.45 o 
   3   2  14      177.07      177.29      8.83 o 
   4   2  14     5351.56     5825.72    160.39 o 
   5   2  14      424.87      398.10     17.50 o 
   6   2  14      160.47      222.43     12.83 o 
   7   2  14       41.28       35.18      6.55 o 
   8   2  14     1962.15     2145.61     87.53 o 
   9   2  14      629.99      594.02     25.34 o 
  10   2  14       52.89       71.89      8.98 o 
  11   2  14       31.41       33.74      9.11 o 
  12   2  14      505.75      578.89     44.28 o 
  13   2  14        6.95        2.85     10.52 o 
  14   2  14        6.84       26.24     20.46 o 
  15   2  14        7.93      -19.71     16.81 o 
  16   2  14      106.91      132.01     35.88 o 
   0   3  14      215.66      318.36     18.92 o 
   1   3  14     1205.84     1116.64     35.18 o 
   2   3  14      263.36      347.20     15.42 o 
   3   3  14     1497.73     1530.77     47.82 o 
   4   3  14       58.97       52.25      6.77 o 
   5   3  14      149.51      136.04      9.63 o 
   6   3  14       63.88       76.60      8.74 o 
   7   3  14      139.85      168.76     13.49 o 
   8   3  14       19.05       16.57      8.79 o 
   9   3  14      724.61      853.80     57.39 o 
  10   3  14      527.90      554.48     77.51 o 
  11   3  14      387.24      453.14     37.27 o 
  12   3  14       20.05       22.11     13.81 o 
  13   3  14        8.59       -9.83     19.06 o 
  14   3  14       54.27       27.88     24.72 o 
  15   3  14       19.98       21.08     23.42 o 
   0   4  14      305.98      332.53     38.71 o 
   1   4  14       41.55       36.67      8.23 o 
   2   4  14        6.88       -3.83      5.90 o 
   3   4  14      445.02      389.59     25.31 o 
   4   4  14      266.06      361.69     23.37 o 
   5   4  14      127.63      132.69     11.36 o 
   6   4  14        3.71       -2.67      6.67 o 
   7   4  14        4.02        7.13      7.11 o 
   8   4  14      224.11      259.10     20.12 o 
   9   4  14       54.07       73.32     13.51 o 
  10   4  14       46.22       80.93     14.54 o 
  11   4  14       10.77       19.43     13.82 o 
  12   4  14       45.34       80.83     20.51 o 
   0   5  14        5.85        0.03     11.25 o 
   1   5  14       29.55       23.80      8.82 o 
   2   5  14       21.17       32.76      8.69 o 
   3   5  14       14.82       -0.62      8.16 o 
   4   5  14        1.78      -11.29      7.52 o 
   5   5  14       34.67       31.65      9.63 o 
   6   5  14       23.41       11.42     18.39 o 
   7   5  14      148.28      160.16     18.50 o 
   8   5  14        4.76       14.86     16.61 o 
   2   0  15     9365.88     9673.63    517.67 o 
   4   0  15     1139.85     1181.66     54.42 o 
   6   0  15     3976.58     4010.14    183.27 o 
   8   0  15      283.53      325.22     20.49 o 
  10   0  15        4.30       -9.92     10.52 o 
  12   0  15      444.86      507.06     38.36 o 
  14   0  15       61.24      112.17     29.26 o 
  16   0  15        1.95       -2.99     19.77 o 
   1   1  15     2480.58     2451.09     77.72 o 
   2   1  15     2568.89     2623.99     83.43 o 
   3   1  15      293.22      240.39     18.15 o 
   4   1  15       37.40       29.81      3.35 o 
   5   1  15      882.21      839.72     30.42 o 
   6   1  15      878.90      903.09     30.90 o 
   7   1  15      635.24      691.37     22.84 o 
   8   1  15       73.59      111.94      7.06 o 
   9   1  15      143.32      131.86      8.66 o 
  10   1  15      126.15      171.17     10.76 o 
  11   1  15      511.54      513.51     27.30 o 
  12   1  15      252.16      314.23     21.34 o 
  13   1  15      233.07      216.47     19.84 o 
  14   1  15       24.89       26.67     10.84 o 
  15   1  15       58.39       56.28     16.54 o 
  16   1  15       36.23       31.59     16.76 o 
  17   1  15       64.10       87.28     30.44 o 
   1   2  15      272.09      318.04     20.18 o 
   2   2  15     1049.82     1115.45     34.64 o 
   3   2  15      488.79      461.49     15.13 o 
   4   2  15      365.94      390.95     13.83 o 
   5   2  15      295.49      268.84     22.40 o 
   6   2  15      280.60      323.24     15.01 o 
   7   2  15       31.95       33.78      5.05 o 
   8   2  15       11.07       27.05      5.99 o 
   9   2  15      184.94      175.48     11.97 o 
  10   2  15      303.01      346.06     20.47 o 
  11   2  15       34.93       34.47      9.38 o 
  12   2  15       47.76       26.67      9.73 o 
  13   2  15       73.98       71.96     25.70 o 
  14   2  15       33.35       86.37     28.84 o 
  15   2  15       35.89       42.36     24.50 o 
  16   2  15       16.25        2.76     21.96 o 
   1   3  15      612.54      628.45     20.14 o 
   2   3  15     1289.19     1249.31     39.37 o 
   3   3  15     1425.41     1484.41     46.17 o 
   4   3  15       59.94       57.60      6.83 o 
   5   3  15      731.56      712.75     26.66 o 
   6   3  15       39.46       47.43      7.01 o 
   7   3  15      183.86      196.03     14.63 o 
   8   3  15       53.40       69.11     12.60 o 
   9   3  15      595.92      650.08     52.04 o 
  10   3  15       26.55       47.38     13.69 o 
  11   3  15      178.29      184.86     36.06 o 
  12   3  15        7.69       -7.60     19.10 o 
  13   3  15        4.02      -16.29     19.56 o 
  14   3  15        7.08        5.63     22.16 o 
   1   4  15       65.86       60.30      8.52 o 
   2   4  15       41.67       56.54      8.59 o 
   3   4  15      368.43      354.43     21.15 o 
   4   4  15       53.95       41.22      8.27 o 
   5   4  15       83.11       86.55     11.46 o 
   6   4  15      130.22      135.35     12.21 o 
   7   4  15        3.12        9.26      7.15 o 
   8   4  15        5.42        7.38      8.91 o 
   9   4  15       70.19       90.02     18.44 o 
  10   4  15       11.62       18.09     13.97 o 
  11   4  15       37.24       29.89     15.66 o 
  12   4  15       78.11      145.24     24.55 o 
   1   5  15       56.75       66.56      9.94 o 
   2   5  15        5.22        0.28      7.30 o 
   3   5  15       13.90       11.13      8.59 o 
   4   5  15        0.39       -1.78      9.58 o 
   5   5  15        5.78        5.00      8.32 o 
   6   5  15        5.34       -1.34      9.95 o 
   7   5  15       72.47       80.81     19.09 o 
   0   0  16      610.33      675.25     57.17 o 
   2   0  16     1721.98     1734.00     96.27 o 
   4   0  16      728.38      780.08     45.98 o 
   6   0  16     8945.98     9157.20    357.69 o 
   8   0  16      840.89      825.46     41.54 o 
  10   0  16       12.55       13.97      8.05 o 
  12   0  16        1.76        3.90      9.28 o 
  14   0  16     1705.04     2066.09    187.94 o 
  16   0  16       44.21       13.82     22.14 o 
   0   1  16      149.21      103.48      9.73 o 
   1   1  16     2540.78     2465.34     84.84 o 
   2   1  16      539.36      621.39     23.88 o 
   3   1  16      283.87      199.10      8.69 o 
   4   1  16      340.11      355.20     12.70 o 
   5   1  16      540.54      513.58     18.64 o 
   6   1  16      317.02      346.42     14.06 o 
   7   1  16     1203.02     1152.98     36.23 o 
   8   1  16      414.63      400.42     14.95 o 
   9   1  16      309.86      250.42     14.84 o 
  10   1  16        2.41        3.13      5.71 o 
  11   1  16      563.92      501.39     27.44 o 
  12   1  16        5.65       -7.82      7.56 o 
  13   1  16       27.45       25.45      9.93 o 
  14   1  16       57.06       57.64     13.18 o 
  15   1  16       73.55       69.16     17.72 o 
  16   1  16       23.94       42.27     17.12 o 
   0   2  16     1019.29     1061.52     50.69 o 
   1   2  16      211.81      215.10      9.91 o 
   2   2  16     3837.35     4309.23    136.25 o 
   3   2  16      444.23      426.97     22.81 o 
   4   2  16      168.72      232.51     10.42 o 
   5   2  16      291.81      278.19     11.89 o 
   6   2  16       96.82      118.96      7.76 o 
   7   2  16      115.87      122.14      8.24 o 
   8   2  16       70.62       79.39      8.28 o 
   9   2  16       16.68        9.70      6.53 o 
  10   2  16     2325.39     2521.88    101.69 o 
  11   2  16      182.52      164.61     16.96 o 
  12   2  16       33.48       40.73     11.27 o 
  13   2  16      182.52      140.09     32.21 o 
  14   2  16       63.75       36.28     24.78 o 
  15   2  16       68.53       63.53     26.48 o 
  16   2  16        5.21        9.58     23.06 o 
   0   3  16       69.79       70.94     11.93 o 
   1   3  16       42.69       48.01      5.32 o 
   2   3  16      366.66      388.85     15.98 o 
   3   3  16     1073.71     1062.62     33.97 o 
   4   3  16       48.41       41.66      5.85 o 
   5   3  16      820.06      740.35     25.16 o 
   6   3  16        3.36        4.21      5.31 o 
   7   3  16      153.93      140.87     13.26 o 
   8   3  16        1.05       -1.06      6.70 o 
   9   3  16      109.98      106.83     13.56 o 
  10   3  16       20.66       13.18     19.16 o 
  11   3  16       48.49       79.16     27.41 o 
  12   3  16       65.21       85.48     27.97 o 
  13   3  16       43.27       44.11     25.60 o 
  14   3  16       24.39       -0.82     21.73 o 
   0   4  16       12.32        5.22      8.20 o 
   1   4  16       42.62       50.89      7.60 o 
   2   4  16      777.98      849.46     34.43 o 
   3   4  16      178.24      158.78     13.96 o 
   4   4  16      158.39      164.43     14.32 o 
   5   4  16       71.89       73.03      9.62 o 
   6   4  16      341.91      412.06     27.43 o 
   7   4  16       28.95       48.06     10.40 o 
   8   4  16       22.20        3.33     12.85 o 
   9   4  16      100.12      114.80     27.36 o 
  10   4  16       57.00       69.20     17.81 o 
  11   4  16       48.19       49.49     16.70 o 
   0   5  16       66.21       39.18     12.00 o 
   1   5  16       83.23       88.53     11.09 o 
   2   5  16       11.23       15.13      8.17 o 
   3   5  16        2.81       16.11     11.67 o 
   4   5  16       46.65       49.62     11.06 o 
   5   5  16       13.30       -0.78      9.50 o 
   6   5  16       28.50       36.64     26.46 o 
   7   5  16       61.14       48.62     15.92 o 
   2   0  17      273.12      274.62     19.60 o 
   4   0  17     1093.81      970.88     56.22 o 
   6   0  17      203.36      258.75     14.14 o 
   8   0  17      750.19      687.36     35.60 o 
  10   0  17      781.36      766.60     50.41 o 
  12   0  17      213.30      256.67     26.42 o 
  14   0  17       37.30       86.82     26.75 o 
  16   0  17       89.46       65.76     28.61 o 
   1   1  17     1861.95     1660.09     57.71 o 
   2   1  17     2196.46     2093.18     73.56 o 
   3   1  17      144.55      108.99      5.91 o 
   4   1  17      489.13      480.06     17.20 o 
   5   1  17      524.63      453.10     16.28 o 
   6   1  17     1254.29     1226.88     41.40 o 
   7   1  17     1156.93     1133.77     47.77 o 
   8   1  17      352.71      347.81     15.30 o 
   9   1  17      158.76      106.77      9.11 o 
  10   1  17      941.68      923.52     36.97 o 
  11   1  17      225.88      204.62     14.09 o 
  12   1  17      110.05      109.74     14.63 o 
  13   1  17       85.14       70.78     13.68 o 
  14   1  17       21.76       20.37     10.15 o 
  15   1  17       88.94       76.38     18.57 o 
  16   1  17       36.75       22.36     23.18 o 
   1   2  17       11.30       13.20      4.54 o 
   2   2  17       92.38      107.83      9.15 o 
   3   2  17      236.60      219.66     10.24 o 
   4   2  17      277.25      365.73     14.72 o 
   5   2  17      226.12      242.53     13.70 o 
   6   2  17      431.01      394.88     15.46 o 
   7   2  17      317.16      311.30     16.29 o 
   8   2  17     1326.41     1363.58     61.72 o 
   9   2  17       77.36       62.07      9.23 o 
  10   2  17       16.27       24.78      7.82 o 
  11   2  17      181.92      186.23     17.99 o 
  12   2  17       39.85       34.59     15.10 o 
  13   2  17      167.37      162.86     22.13 o 
  14   2  17        0.98       27.74     22.83 o 
  15   2  17       35.67       25.98     23.49 o 
   1   3  17       75.27       76.23      7.40 o 
   2   3  17      166.83      240.82     12.23 o 
   3   3  17      362.12      418.37     16.80 o 
   4   3  17      146.36      177.64      9.85 o 
   5   3  17      163.64      170.45      9.27 o 
   6   3  17      242.94      281.76     15.60 o 
   7   3  17       37.97       37.96      7.48 o 
   8   3  17       13.16       27.16      8.11 o 
   9   3  17       40.79       57.36     10.70 o 
  10   3  17      128.47      167.22     36.60 o 
  11   3  17       68.86       43.53     15.75 o 
  12   3  17        7.09        5.20     15.14 o 
  13   3  17      118.42      114.87     21.53 o 
  14   3  17        9.79      -17.96     20.20 o 
   1   4  17        6.20        3.52      6.02 o 
   2   4  17       11.12       19.36      7.55 o 
   3   4  17       73.84       90.24      9.99 o 
   4   4  17       17.89        8.84      7.70 o 
   5   4  17       29.90       22.53      8.57 o 
   6   4  17        5.58        4.67     10.30 o 
   7   4  17      118.34      115.49     16.36 o 
   8   4  17       12.95       24.41     25.82 o 
   9   4  17      103.64      121.30     20.43 o 
  10   4  17       13.38       -4.46     20.12 o 
  11   4  17      111.82      117.93     33.95 o 
   1   5  17       92.14      130.19     11.66 o 
   2   5  17        0.97       -5.18      7.49 o 
   3   5  17       43.61       54.52     12.32 o 
   4   5  17        0.45        4.32      9.53 o 
   5   5  17       46.69       39.19     12.09 o 
   6   5  17        0.47        6.15     10.78 o 
   0   0  18     4530.64     4700.65    359.86 o 
   2   0  18      712.02      611.58     37.40 o 
   4   0  18       36.37       53.01      8.93 o 
   6   0  18       47.50       42.39      9.92 o 
   8   0  18     2644.42     2536.86    118.10 o 
  10   0  18     1172.83     1165.94     92.09 o 
  12   0  18      963.74     1056.60     75.80 o 
  14   0  18      321.75      324.73     49.99 o 
  16   0  18       12.35        0.00     20.73 o 
   0   1  18      316.73      329.77     24.47 o 
   1   1  18      607.90      593.21     22.84 o 
   2   1  18       14.90       20.23      3.99 o 
   3   1  18      265.63      216.75     11.03 o 
   4   1  18     1335.25     1312.06     47.40 o 
   5   1  18      637.55      599.04     21.59 o 
   6   1  18      244.23      274.32     14.66 o 
   7   1  18      367.25      334.68     15.89 o 
   8   1  18       15.94       17.42      4.85 o 
   9   1  18       69.88       68.63      9.02 o 
  10   1  18       60.62       63.26     10.29 o 
  11   1  18       84.14       66.16      8.24 o 
  12   1  18       10.05        7.82      8.62 o 
  13   1  18      107.17       90.11     14.30 o 
  14   1  18       70.99      109.79     15.75 o 
  15   1  18       43.26       53.96     16.67 o 
  16   1  18        5.98       29.05     24.23 o 
   0   2  18       24.58       23.29      6.95 o 
   1   2  18      185.63      186.82     10.14 o 
   2   2  18      149.64      190.59     10.04 o 
   3   2  18      275.52      251.38     11.91 o 
   4   2  18     1802.53     1811.11     64.47 o 
   5   2  18      131.99      108.37      9.83 o 
   6   2  18      236.25      250.24     13.14 o 
   7   2  18      363.01      359.07     18.65 o 
   8   2  18       75.50      116.47     16.90 o 
   9   2  18      170.72      137.58     12.70 o 
  10   2  18      495.91      477.37     26.09 o 
  11   2  18       93.08      120.31     28.60 o 
  12   2  18       91.81      130.89     15.99 o 
  13   2  18       33.59       25.59     19.11 o 
  14   2  18      821.73      752.86     83.15 o 
  15   2  18        6.40       33.57     24.63 o 
   0   3  18       78.07      112.56     10.98 o 
   1   3  18      112.82       94.54      7.44 o 
   2   3  18       63.08       88.22      8.13 o 
   3   3  18       71.09       95.57      8.58 o 
   4   3  18        7.83       10.21      4.61 o 
   5   3  18       18.40        5.57      4.32 o 
   6   3  18       10.89        5.64      5.39 o 
   7   3  18       29.16       16.77      6.16 o 
   8   3  18        9.64       11.17      6.90 o 
   9   3  18      374.13      290.53     19.65 o 
  10   3  18       38.28       91.60     19.40 o 
  11   3  18      118.47      120.36     20.66 o 
  12   3  18       10.18       15.91     14.44 o 
  13   3  18       37.13       40.93     16.55 o 
   0   4  18      121.33      142.73     20.48 o 
   1   4  18       51.65       55.21      7.86 o 
   2   4  18        1.37       16.75      7.54 o 
   3   4  18       44.66       37.24      9.26 o 
   4   4  18       44.66       72.47     11.07 o 
   5   4  18       64.82       87.81     11.39 o 
   6   4  18        1.07      -15.03     13.36 o 
   7   4  18      220.97      216.72     18.28 o 
   8   4  18      124.70      119.63     20.78 o 
   9   4  18       24.67       51.17     26.30 o 
  10   4  18        0.95      -12.70     20.41 o 
  11   4  18       81.74       60.15     29.71 o 
   0   5  18       34.76       35.92     20.53 o 
   1   5  18      103.06       81.84     10.97 o 
   2   5  18        0.25        1.78      8.82 o 
   3   5  18       79.35       73.19     11.98 o 
   4   5  18        0.42       -5.34      8.52 o 
   5   5  18       88.48       95.93     14.77 o 
   6   5  18       22.93       38.32     12.39 o 
   2   0  19     2597.78     2473.79    136.10 o 
   4   0  19      683.66      709.19     43.05 o 
   6   0  19     1976.95     1840.99    103.03 o 
   8   0  19       75.09       96.55     12.58 o 
  10   0  19       30.33       38.28     11.06 o 
  12   0  19      165.66      196.23     22.67 o 
  14   0  19       45.70       25.23     21.76 o 
  16   0  19       27.87      216.23     42.62 o 
   1   1  19       42.65       45.37      5.91 o 
   2   1  19     4036.74     3876.43    149.02 o 
   3   1  19      360.08      379.06     18.47 o 
   4   1  19      157.43      189.62     14.53 o 
   5   1  19      797.69      789.34     33.81 o 
   6   1  19      321.37      340.92     16.90 o 
   7   1  19       33.15       29.10      5.28 o 
   8   1  19      124.30      121.58     10.34 o 
   9   1  19        3.11        1.03      5.16 o 
  10   1  19       21.04       22.33      6.52 o 
  11   1  19      185.02      146.52     19.03 o 
  12   1  19      460.55      477.25     33.49 o 
  13   1  19       56.59       28.42     11.29 o 
  14   1  19        3.69        2.56      9.40 o 
  15   1  19       32.36       35.45     15.74 o 
  16   1  19       21.33       21.90     24.19 o 
   1   2  19      396.45      420.73     16.58 o 
   2   2  19      942.09      914.91     31.65 o 
   3   2  19      784.75      748.61     26.65 o 
   4   2  19        3.06        1.62      4.65 o 
   5   2  19       84.93       88.26      8.49 o 
   6   2  19       80.54      100.79     14.67 o 
   7   2  19       75.33       70.81      7.99 o 
   8   2  19      157.93      214.93     16.18 o 
   9   2  19      171.42      141.22     12.95 o 
  10   2  19        1.14       -0.09      6.65 o 
  11   2  19        9.08       -0.72      8.54 o 
  12   2  19       29.78       29.19     10.56 o 
  13   2  19        0.81       -7.93     10.79 o 
  14   2  19        8.11        6.45     19.69 o 
  15   2  19       16.15        5.72     21.27 o 
   1   3  19       77.67       81.68      8.57 o 
   2   3  19       47.41       34.85      5.90 o 
   3   3  19       21.80       19.75      5.44 o 
   4   3  19      119.92      116.95     10.74 o 
   5   3  19       13.09       25.32      5.56 o 
   6   3  19      129.39      163.38     12.89 o 
   7   3  19       68.70       66.34     10.14 o 
   8   3  19       69.13       94.12     11.92 o 
   9   3  19      363.26      351.54     22.47 o 
  10   3  19       50.57       62.43     17.73 o 
  11   3  19       95.73       86.31     18.58 o 
  12   3  19       69.14       78.42     19.16 o 
  13   3  19       47.30       55.25     26.66 o 
   1   4  19      148.09      126.42     12.77 o 
   2   4  19      271.50      307.90     20.66 o 
   3   4  19       34.75       40.23     11.05 o 
   4   4  19        3.02       -3.22      7.56 o 
   5   4  19      115.36      129.46     13.38 o 
   6   4  19        1.11        0.85      8.79 o 
   7   4  19      128.43      145.02     17.22 o 
   8   4  19       16.75       26.43     15.69 o 
   9   4  19        4.65      -15.38     13.68 o 
  10   4  19       19.60        4.03     15.79 o 
   1   5  19       40.11       47.07     10.84 o 
   2   5  19        0.09        9.09      9.15 o 
   3   5  19       79.62       73.89     11.89 o 
   4   5  19       14.16       23.80      9.78 o 
   5   5  19       71.62       74.95     20.23 o 
   0   0  20     1365.12     1321.70    106.96 o 
   2   0  20      311.96      381.44     28.10 o 
   4   0  20     2964.13     2779.07    153.03 o 
   6   0  20      197.60      215.68     19.97 o 
   8   0  20       31.50       28.12      7.01 o 
  10   0  20      248.74      307.41     28.77 o 
  12   0  20      389.47      459.28     36.77 o 
  14   0  20       99.93      168.71     36.42 o 
   0   1  20       15.84       18.97      7.11 o 
   1   1  20      427.40      403.14     19.47 o 
   2   1  20       11.42       34.28      5.99 o 
   3   1  20      391.80      374.88     21.14 o 
   4   1  20       24.97       28.56      5.92 o 
   5   1  20      645.43      608.86     27.34 o 
   6   1  20      976.44      972.02     37.04 o 
   7   1  20      198.24      157.28     10.55 o 
   8   1  20       12.85       12.68      5.05 o 
   9   1  20       68.63       76.89     11.20 o 
  10   1  20      823.74      849.06     34.81 o 
  11   1  20      223.14      209.54     16.27 o 
  12   1  20       10.17       11.75      7.47 o 
  13   1  20       52.03       41.51     11.27 o 
  14   1  20      133.11      139.46     17.81 o 
  15   1  20       64.50       55.41     17.22 o 
   0   2  20     1699.29     1609.59     75.22 o 
   1   2  20      539.92      532.81     20.08 o 
   2   2  20       67.85       79.54      7.23 o 
   3   2  20      815.20      777.84     34.08 o 
   4   2  20      341.98      447.81     23.71 o 
   5   2  20      235.10      208.09     14.24 o 
   6   2  20      373.08      389.36     19.90 o 
   7   2  20        4.91        5.24      6.23 o 
   8   2  20      463.53      462.01     25.01 o 
   9   2  20       14.60       17.89      7.35 o 
  10   2  20      279.25      353.29     24.77 o 
  11   2  20        6.29        5.33      8.45 o 
  12   2  20       14.33       40.80     14.08 o 
  13   2  20        4.47        8.75     12.23 o 
  14   2  20      114.63      124.72     28.54 o 
   0   3  20      100.66       98.85     20.68 o 
   1   3  20       75.87       72.39      7.44 o 
   2   3  20      131.79      176.52     13.31 o 
   3   3  20       21.98       21.31      5.74 o 
   4   3  20       11.80       16.77      6.59 o 
   5   3  20      156.45      155.69     11.88 o 
   6   3  20      207.70      225.64     17.62 o 
   7   3  20      236.90      249.35     18.29 o 
   8   3  20       54.39       69.10     10.76 o 
   9   3  20      216.38      212.97     26.09 o 
  10   3  20      114.06      146.21     25.16 o 
  11   3  20       91.13      122.98     21.25 o 
  12   3  20       25.90       24.04     19.17 o 
  13   3  20      194.28      232.46     44.39 o 
   0   4  20       72.81       57.39     19.09 o 
   1   4  20      143.77      126.99     17.88 o 
   2   4  20      230.46      273.27     19.48 o 
   3   4  20       30.67       39.91      9.59 o 
   4   4  20      147.43      171.35     19.85 o 
   5   4  20       74.01       74.10     13.20 o 
   6   4  20       56.25       70.79     13.44 o 
   7   4  20       45.57       56.93     13.14 o 
   8   4  20       63.50      111.75     21.89 o 
   9   4  20       30.12       -1.49     14.54 o 
  10   4  20        6.87       -0.27     23.05 o 
   0   5  20      102.95      151.20     22.28 o 
   1   5  20       14.22       22.47     10.17 o 
   2   5  20        2.54       -0.32      8.80 o 
   3   5  20       69.95       60.25     13.75 o 
   2   0  21      627.47      596.62     45.64 o 
   4   0  21       40.69       67.16     10.78 o 
   6   0  21     2271.08     2223.46    124.01 o 
   8   0  21       41.52       62.43     11.33 o 
  10   0  21      743.31      740.41     50.11 o 
  12   0  21      161.50      134.02     39.63 o 
  14   0  21        3.31       15.15     18.82 o 
   1   1  21      318.85      289.78     16.31 o 
   2   1  21        4.15       -5.71      4.07 o 
   3   1  21      143.23      162.95     11.86 o 
   4   1  21     1625.46     1576.68     63.57 o 
   5   1  21      421.04      402.62     22.15 o 
   6   1  21      177.24      204.03     14.04 o 
   7   1  21      140.63      112.64      9.12 o 
   8   1  21      548.04      544.15     23.29 o 
   9   1  21      274.21      262.32     17.40 o 
  10   1  21      152.76      170.47     14.44 o 
  11   1  21      234.98      239.26     17.75 o 
  12   1  21      165.35      172.12     15.42 o 
  13   1  21       53.42       46.32     11.78 o 
  14   1  21        9.50        4.65      9.74 o 
  15   1  21       26.19       56.86     27.37 o 
   1   2  21      398.43      370.79     23.21 o 
   2   2  21      101.49      149.53     11.15 o 
   3   2  21      401.48      401.26     23.44 o 
   4   2  21      415.30      432.67     21.97 o 
   5   2  21      258.29      219.31     14.96 o 
   6   2  21      652.27      603.08     25.43 o 
   7   2  21        9.40       23.51      7.36 o 
   8   2  21       39.61       69.58     11.84 o 
   9   2  21       32.82       31.24      8.19 o 
  10   2  21       37.92       21.02      8.63 o 
  11   2  21       21.81       26.78     10.07 o 
  12   2  21      168.88      159.82     23.40 o 
  13   2  21        8.20       16.84     15.33 o 
  14   2  21       14.44        9.39     15.37 o 
   1   3  21      188.07      161.22     10.51 o 
   2   3  21        7.97       -3.06      5.24 o 
   3   3  21       98.62       63.14      8.34 o 
   4   3  21      104.49       96.80     12.31 o 
   5   3  21      367.51      304.79     19.13 o 
   6   3  21       22.30       19.64      9.35 o 
   7   3  21      408.03      392.69     24.21 o 
   8   3  21        6.62        4.02      7.54 o 
   9   3  21       21.11       13.36      7.95 o 
  10   3  21        8.24        1.68      9.49 o 
  11   3  21       69.70       65.90     17.38 o 
  12   3  21       75.72       53.33     17.95 o 
   1   4  21      157.98      136.45     13.40 o 
   2   4  21       59.06       73.45     12.74 o 
   3   4  21       16.65       23.44     10.03 o 
   4   4  21        2.81       10.54      9.82 o 
   5   4  21       43.40       45.34     12.49 o 
   6   4  21       41.12       26.77     14.67 o 
   7   4  21       66.89       60.97     21.59 o 
   8   4  21        2.41        6.92     19.44 o 
   9   4  21       25.99       19.02     16.88 o 
   1   5  21       28.73       24.87     13.96 o 
   0   0  22     1096.05     1154.55     95.25 o 
   2   0  22     1351.93     1373.91     79.07 o 
   4   0  22     2789.02     2753.66    152.40 o 
   6   0  22      595.08      677.28     42.72 o 
   8   0  22      151.43      160.83     17.26 o 
  10   0  22      225.56      274.29     28.25 o 
  12   0  22      233.66      259.22     61.42 o 
  14   0  22      111.94      111.83     30.47 o 
   0   1  22     1415.68     1297.65     75.13 o 
   1   1  22       68.79       81.26      8.33 o 
   2   1  22      605.92      613.95     27.68 o 
   3   1  22      809.35      793.90     34.53 o 
   4   1  22     1121.69     1071.17     44.83 o 
   5   1  22      460.72      548.73     41.72 o 
   6   1  22      144.33      163.38     14.22 o 
   7   1  22       65.40       58.32      7.65 o 
   8   1  22      303.07      321.36     17.52 o 
   9   1  22      298.32      256.11     17.28 o 
  10   1  22      381.49      429.86     25.34 o 
  11   1  22      293.23      272.97     21.79 o 
  12   1  22        2.64       -5.68      6.68 o 
  13   1  22       46.09       38.50     11.33 o 
  14   1  22      206.56      188.35     20.60 o 
   0   2  22      819.50      825.99     51.15 o 
   1   2  22      147.35      156.94     12.52 o 
   2   2  22      546.10      525.95     25.20 o 
   3   2  22       22.79       24.75      6.83 o 
   4   2  22       51.14       55.91      8.51 o 
   5   2  22      210.36      204.06     14.46 o 
   6   2  22     1195.05     1187.34     49.82 o 
   7   2  22       28.12       26.78      7.81 o 
   8   2  22      397.68      459.69     30.84 o 
   9   2  22       94.18       99.50     11.24 o 
  10   2  22       34.94       34.70     11.01 o 
  11   2  22       49.63       46.88     11.62 o 
  12   2  22      179.28      352.76    102.82 o 
  13   2  22        9.67       16.96     20.15 o 
   0   3  22      365.85      346.51     30.92 o 
   1   3  22      412.93      357.47     21.66 o 
   2   3  22       23.09       26.77      6.52 o 
   3   3  22       89.42       77.12      8.88 o 
   4   3  22        6.00       -1.17      6.01 o 
   5   3  22      283.09      207.31     15.53 o 
   6   3  22       79.97       88.86     13.52 o 
   7   3  22      389.77      398.51     24.34 o 
   8   3  22      151.80      129.43     13.84 o 
   9   3  22       12.50        3.42      7.70 o 
  10   3  22        0.02       -2.54      8.99 o 
  11   3  22       34.37       25.76     11.30 o 
  12   3  22        4.63        4.31     13.73 o 
   0   4  22       87.34      115.15     27.28 o 
   1   4  22      121.36       81.68     16.11 o 
   2   4  22       71.91       79.16     13.10 o 
   3   4  22        6.41        9.93      9.34 o 
   4   4  22       54.80       28.27     11.13 o 
   5   4  22       60.07       69.11     18.67 o 
   6   4  22       23.26       11.49     12.57 o 
   7   4  22       47.07       57.88     15.74 o 
   8   4  22       40.52       42.31     25.36 o 
   2   0  23     1858.03     1945.99    109.62 o 
   4   0  23      122.88      128.37     15.28 o 
   6   0  23       31.67       35.61      9.65 o 
   8   0  23      141.03      182.31     44.68 o 
  10   0  23       13.60        7.72      9.74 o 
  12   0  23      162.39      121.64     22.35 o 
  14   0  23       15.53       22.06     20.78 o 
   1   1  23       49.81       45.63      6.94 o 
   2   1  23     1228.30     1146.65     47.77 o 
   3   1  23     1186.07     1114.84     46.65 o 
   4   1  23      421.97      420.40     21.17 o 
   5   1  23      468.73      494.84     23.71 o 
   6   1  23      686.71      635.66     28.94 o 
   7   1  23      170.09      143.87     11.78 o 
   8   1  23       24.05       23.52      7.44 o 
   9   1  23       63.06       79.41     14.52 o 
  10   1  23        3.66        4.70      6.79 o 
  11   1  23      296.77      259.94     21.38 o 
  12   1  23        9.59        5.94      8.28 o 
  13   1  23       55.26       68.19     20.27 o 
  14   1  23        7.68        9.86     10.53 o 
   1   2  23       30.56       51.41      8.75 o 
   2   2  23      565.24      541.27     25.98 o 
   3   2  23        8.50       14.86      6.44 o 
   4   2  23      117.79      126.19     11.73 o 
   5   2  23       90.39       76.53     10.55 o 
   6   2  23      121.33      143.03     12.72 o 
   7   2  23       66.25       80.20     11.69 o 
   8   2  23       97.98       95.79     11.60 o 
   9   2  23      162.95      157.16     16.68 o 
  10   2  23       34.20       46.96      9.67 o 
  11   2  23       75.47       63.57     12.78 o 
  12   2  23      424.39      429.91     40.64 o 
  13   2  23        3.92       28.73     14.35 o 
   1   3  23      482.65      476.01     44.78 o 
   2   3  23      209.73      214.43     16.60 o 
   3   3  23       33.36       25.34      7.57 o 
   4   3  23        0.58       -4.69      6.28 o 
   5   3  23       12.00       18.80      7.42 o 
   6   3  23        5.62       13.22      8.90 o 
   7   3  23      291.95      279.20     22.25 o 
   8   3  23        1.92       -3.83      7.46 o 
   9   3  23       40.21       54.26     10.56 o 
  10   3  23       18.09       24.68     11.10 o 
  11   3  23       24.83       24.63     11.03 o 
   1   4  23       30.47       32.16      8.69 o 
   2   4  23        2.50       10.67      9.55 o 
   3   4  23       19.56       11.54     12.28 o 
   4   4  23       34.37       17.81     12.58 o 
   5   4  23      127.87      128.30     17.09 o 
   6   4  23        0.91      -10.94     12.11 o 
   7   4  23       29.11       32.76     14.06 o 
   8   4  23       37.36       33.16     23.17 o 
   0   0  24      357.17      462.91     49.59 o 
   2   0  24      317.59      388.56     29.52 o 
   4   0  24     1269.46     1323.70     77.14 o 
   6   0  24        7.51        6.53      7.45 o 
   8   0  24       20.84       34.90      9.90 o 
  10   0  24     1166.41      948.65     83.20 o 
  12   0  24      249.89      349.63     34.23 o 
  14   0  24       61.35       48.41     24.23 o 
   0   1  24     2218.91     1976.06    111.51 o 
   1   1  24       66.13       53.78      7.59 o 
   2   1  24       85.90       96.70      9.70 o 
   3   1  24      685.07      642.15     29.33 o 
   4   1  24      401.21      385.77     22.13 o 
   5   1  24      233.20      244.09     15.86 o 
   6   1  24       27.38       35.58      7.13 o 
   7   1  24      286.76      254.43     19.29 o 
   8   1  24      165.30      201.89     17.57 o 
   9   1  24       50.94       47.89      8.59 o 
  10   1  24       14.37        7.14      6.94 o 
  11   1  24      133.35      117.27     14.39 o 
  12   1  24       17.57       18.22      9.06 o 
  13   1  24       68.06       71.47     17.18 o 
  14   1  24        2.94      -11.08     11.61 o 
   0   2  24      193.23      254.82     25.09 o 
   1   2  24       51.31       51.97      8.33 o 
   2   2  24      483.78      509.04     25.03 o 
   3   2  24        4.37        8.69      5.91 o 
   4   2  24      244.22      274.28     18.05 o 
   5   2  24       15.77       17.11      6.48 o 
   6   2  24      887.19      927.68     40.76 o 
   7   2  24       69.32       81.01     12.25 o 
   8   2  24      132.42      171.41     17.28 o 
   9   2  24      144.73      128.99     12.93 o 
  10   2  24       34.57       44.28      9.35 o 
  11   2  24      123.53      138.91     31.77 o 
  12   2  24       82.44      129.34     21.52 o 
   0   3  24      252.91      246.30     26.30 o 
   1   3  24      539.04      457.36     44.77 o 
   2   3  24       11.71       20.36      7.43 o 
   3   3  24       90.51       67.30      9.79 o 
   4   3  24       10.21        5.10      6.96 o 
   5   3  24       90.89       75.74     10.27 o 
   6   3  24        2.22      -10.34     11.74 o 
   7   3  24      189.95      177.66     25.07 o 
   8   3  24        6.51       17.66      9.57 o 
   9   3  24       43.02       28.47      9.57 o 
  10   3  24        5.51       -5.34      9.82 o 
   0   4  24       45.28       16.39     12.06 o 
   1   4  24        0.76        7.05      7.70 o 
   2   4  24       31.01       17.79      8.67 o 
   3   4  24       14.73       29.11     10.57 o 
   4   4  24      214.53      259.92     23.12 o 
   5   4  24       84.97       77.37     16.74 o 
   6   4  24       63.42       95.17     18.42 o 
   7   4  24       35.42       37.45     14.62 o 
   2   0  25      334.52      413.43     32.75 o 
   4   0  25     1846.93     1943.76    110.14 o 
   6   0  25       74.62       61.92     19.87 o 
   8   0  25      482.16      452.88     32.15 o 
  10   0  25        6.56        4.82     12.24 o 
  12   0  25      326.53      333.01     32.94 o 
   1   1  25      100.26       64.74      8.22 o 
   2   1  25       20.43       28.08      8.34 o 
   3   1  25       92.42       95.76      9.63 o 
   4   1  25      114.48      128.08     11.48 o 
   5   1  25       87.27       90.40      9.51 o 
   6   1  25     1127.89     1021.45     43.75 o 
   7   1  25      108.99      101.43     10.42 o 
   8   1  25      161.35      170.33     24.03 o 
   9   1  25      127.74       90.50     12.01 o 
  10   1  25       29.50       29.15      8.28 o 
  11   1  25       21.78       22.96     13.59 o 
  12   1  25      177.04      161.55     18.12 o 
  13   1  25       54.62       54.96     15.66 o 
   1   2  25      117.01      111.47     11.23 o 
   2   2  25        9.18        2.02      5.95 o 
   3   2  25       23.14       12.74      6.47 o 
   4   2  25      348.74      343.66     21.02 o 
   5   2  25       29.74       26.81      7.63 o 
   6   2  25       17.99       20.91      7.35 o 
   7   2  25       37.67       54.76     10.76 o 
   8   2  25       11.29       15.06     10.19 o 
   9   2  25       80.13       86.04     11.37 o 
  10   2  25       13.31       20.33      8.22 o 
  11   2  25       71.35       67.39     13.50 o 
  12   2  25      163.36      145.69     23.08 o 
   1   3  25      269.89      230.64     16.99 o 
   2   3  25       65.33       72.55     10.60 o 
   3   3  25      159.34      139.06     13.55 o 
   4   3  25        5.60       11.72      7.34 o 
   5   3  25      276.07      223.78     19.75 o 
   6   3  25       65.78       74.27     12.54 o 
   7   3  25       99.32       91.53     16.37 o 
   8   3  25       38.07       31.27     11.93 o 
   9   3  25        0.63      -13.07     15.46 o 
  10   3  25        0.10        2.02     10.44 o 
   1   4  25       24.53       33.07      9.32 o 
   2   4  25       81.54       92.08     12.61 o 
   3   4  25       14.32       25.42     13.55 o 
   4   4  25        1.97        7.36      9.52 o 
   5   4  25       25.13       18.45     10.77 o 
   6   4  25        1.44       -2.28     12.11 o 
   0   0  26      797.69      678.39     61.31 o 
   2   0  26       13.06       21.40      8.62 o 
   4   0  26     1671.21     1522.25     88.34 o 
   6   0  26     1866.85     1854.20    106.05 o 
   8   0  26      155.04      169.84     19.65 o 
  10   0  26        0.08       20.05     13.24 o 
  12   0  26       44.14       56.41     20.48 o 
   0   1  26       42.77       51.34     11.53 o 
   1   1  26       99.83       96.20      9.73 o 
   2   1  26       14.79       19.58      6.36 o 
   3   1  26      115.92       98.71     14.26 o 
   4   1  26       10.22        0.78      5.39 o 
   5   1  26       57.58       55.05      8.23 o 
   6   1  26      117.60      129.83     15.29 o 
   7   1  26       11.32       13.46      6.47 o 
   8   1  26      224.41      250.57     37.19 o 
   9   1  26      102.67       80.13     11.83 o 
  10   1  26       72.75       86.90     17.44 o 
  11   1  26       45.22       41.51     10.54 o 
  12   1  26        5.50       10.13      9.31 o 
  13   1  26       43.97       47.48     16.09 o 
   0   2  26     1430.32     1276.95     76.51 o 
   1   2  26      240.22      219.63     16.07 o 
   2   2  26      138.15      147.22     14.06 o 
   3   2  26       18.62       11.80      6.62 o 
   4   2  26      130.95      150.29     15.40 o 
   5   2  26       56.26       50.77      8.60 o 
   6   2  26       51.41       79.33     10.31 o 
   7   2  26       53.17       46.44     12.89 o 
   8   2  26      282.94      339.56     25.68 o 
   9   2  26       14.32       20.06      9.22 o 
  10   2  26       78.59       95.36     14.05 o 
  11   2  26       37.26       52.27     12.52 o 
   0   3  26        2.36       -4.19      9.18 o 
   1   3  26       78.51       56.31      9.63 o 
   2   3  26       25.41       37.30      8.83 o 
   3   3  26      145.77      132.61     13.30 o 
   4   3  26       50.78       68.29     10.36 o 
   5   3  26      277.69      215.94     30.51 o 
   6   3  26       52.22       69.89     14.12 o 
   7   3  26       22.98       29.05     10.28 o 
   8   3  26        8.14       13.20      9.35 o 
   9   3  26       15.99       11.00      9.39 o 
   0   4  26       43.90       20.31     13.79 o 
   1   4  26       57.46       64.88     11.28 o 
   2   4  26       27.87       37.49      9.78 o 
   3   4  26       57.45       59.04     11.12 o 
   4   4  26        2.29        7.34      9.99 o 
   5   4  26       27.63       19.94     15.60 o 
   2   0  27      547.34      485.41     38.26 o 
   4   0  27      161.88      154.07     18.40 o 
   6   0  27      446.02      461.50     36.74 o 
   8   0  27       33.77       22.56     10.20 o 
  10   0  27        0.02        3.06     12.09 o 
  12   0  27       14.01       46.49     19.73 o 
   1   1  27       52.79       59.13      8.46 o 
   2   1  27      175.53      221.83     16.04 o 
   3   1  27      158.20      128.40     11.51 o 
   4   1  27      232.34      256.35     17.42 o 
   5   1  27      201.08      204.63     15.14 o 
   6   1  27        6.83        7.33      5.94 o 
   7   1  27      239.99      212.28     24.85 o 
   8   1  27       77.39       95.07     12.91 o 
   9   1  27       28.22       17.57     11.71 o 
  10   1  27        7.43        9.56      9.69 o 
  11   1  27       37.60       46.41     12.72 o 
  12   1  27      199.08      193.20     23.46 o 
   1   2  27      288.37      251.54     23.17 o 
   2   2  27      375.67      411.99     37.03 o 
   3   2  27       18.54       12.00      6.78 o 
   4   2  27       47.98       46.11      9.05 o 
   5   2  27       31.63       22.46      7.62 o 
   6   2  27      336.56      363.68     22.82 o 
   7   2  27      129.12      109.08     13.83 o 
   8   2  27       16.27       29.73     15.51 o 
   9   2  27       26.70       46.96     10.71 o 
  10   2  27        7.63       14.14      8.97 o 
  11   2  27       10.23       -8.24     14.37 o 
   1   3  27       15.08       18.89      7.76 o 
   2   3  27       23.23       20.89      8.35 o 
   3   3  27       37.20       43.38      9.47 o 
   4   3  27       23.46       26.40      8.91 o 
   5   3  27       91.73       92.46     13.90 o 
   6   3  27        0.86       23.48     10.73 o 
   7   3  27       10.52       27.34      9.74 o 
   8   3  27       44.24       42.54     11.49 o 
   1   4  27       72.61       70.71     11.64 o 
   2   4  27        5.98       19.72      9.10 o 
   3   4  27       82.99      100.21     15.42 o 
   0   0  28     2768.04     2710.29    214.81 o 
   2   0  28       64.60       53.76     17.12 o 
   4   0  28       15.79       17.65      9.16 o 
   6   0  28      247.78      259.93     59.18 o 
   8   0  28      418.20      502.94     57.79 o 
  10   0  28       17.58       21.90     14.91 o 
  12   0  28      192.62      254.97     39.53 o 
   0   1  28        8.62        3.81      7.74 o 
   1   1  28       66.85       55.03      8.21 o 
   2   1  28        3.11        9.77      5.89 o 
   3   1  28      134.21      112.12     11.15 o 
   4   1  28      101.48      130.14     12.13 o 
   5   1  28      295.57      232.64     16.51 o 
   6   1  28       86.33      104.47     11.08 o 
   7   1  28      347.48      281.83     20.32 o 
   8   1  28      102.59      114.44     14.06 o 
   9   1  28        2.75       -0.08      7.45 o 
  10   1  28      141.19      152.98     23.21 o 
  11   1  28        9.74       11.50     10.35 o 
   0   2  28       89.15       75.70     16.68 o 
   1   2  28      195.68      155.93     13.50 o 
   2   2  28       72.40       98.59     11.47 o 
   3   2  28        9.59       16.46      7.09 o 
   4   2  28     1099.35      987.11     43.59 o 
   5   2  28       11.92       10.18      6.75 o 
   6   2  28       17.90       19.70      9.40 o 
   7   2  28       69.84       77.91     12.84 o 
   8   2  28       17.10       20.38      9.52 o 
   9   2  28       58.98       49.03     11.47 o 
  10   2  28       21.62        7.61      9.49 o 
   0   3  28       23.85       26.94     12.21 o 
   1   3  28       24.94       26.48      8.79 o 
   2   3  28       22.12       37.47      9.26 o 
   3   3  28       34.56       41.85      9.42 o 
   4   3  28       62.38       61.73     10.51 o 
   5   3  28        5.77       30.58     10.67 o 
   6   3  28        0.01        7.96      9.62 o 
   7   3  28        7.38        4.91      9.28 o 
   2   0  29        8.68       13.50      8.72 o 
   4   0  29      157.09      165.35     19.63 o 
   6   0  29      360.90      453.26     36.83 o 
   8   0  29      394.16      396.67     68.97 o 
  10   0  29        7.33       19.85     14.85 o 
   1   1  29      166.59      150.24     12.66 o 
   2   1  29      214.75      230.23     16.88 o 
   3   1  29       75.96       64.80      9.15 o 
   4   1  29      391.21      379.72     22.76 o 
   5   1  29      127.22      100.90     10.96 o 
   6   1  29       28.79       15.94      7.07 o 
   7   1  29       86.74       95.65     10.90 o 
   8   1  29       30.92       44.26     10.23 o 
   9   1  29        8.52        9.69      8.25 o 
  10   1  29       15.50       15.35     17.69 o 
  11   1  29       35.92       30.07     12.50 o 
   1   2  29       74.97       72.48      9.85 o 
   2   2  29       86.88      102.10     13.37 o 
   3   2  29       20.56       10.28      6.93 o 
   4   2  29        2.30       16.24      7.47 o 
   5   2  29        4.39       -0.63      6.67 o 
   6   2  29      112.19      123.20     15.84 o 
   7   2  29       32.25       26.46     10.07 o 
   8   2  29      127.05      152.39     19.54 o 
   9   2  29       36.36       39.45     11.12 o 
   1   3  29       31.89       43.72      9.67 o 
   2   3  29      123.16      113.78     13.50 o 
   3   3  29      235.97      214.81     17.51 o 
   4   3  29        1.09       10.95      7.88 o 
   5   3  29       95.98      100.22     16.71 o 
   6   3  29        6.47       17.89      9.90 o 
   0   0  30       35.87       29.06     15.10 o 
   2   0  30      149.66      202.15     22.16 o 
   4   0  30       33.81       27.84     10.52 o 
   6   0  30     1352.32     1315.33     90.93 o 
   8   0  30      190.58      189.16     21.99 o 
  10   0  30        9.74       -9.40     12.81 o 
   0   1  30      748.92      622.83     41.84 o 
   1   1  30      246.64      235.22     16.67 o 
   2   1  30       20.36       24.34      7.36 o 
   3   1  30      110.50      103.94     11.17 o 
   4   1  30      430.00      437.95     24.86 o 
   5   1  30       64.85       66.58      9.49 o 
   6   1  30      183.82      220.04     27.49 o 
   7   1  30       68.65       80.61     24.00 o 
   8   1  30      262.91      275.48     29.29 o 
   9   1  30       23.65       35.30     10.25 o 
  10   1  30        0.46        2.13      9.84 o 
   0   2  30       51.52       43.35     12.56 o 
   1   2  30       33.74       22.43     13.71 o 
   2   2  30      216.38      254.77     23.68 o 
   3   2  30       14.02       14.52      7.46 o 
   4   2  30        8.83        2.24      6.95 o 
   5   2  30       23.64       23.74      9.05 o 
   6   2  30      131.13      208.12     20.20 o 
   7   2  30       11.77       24.96      9.71 o 
   8   2  30       19.61       20.73      9.49 o 
   0   3  30      235.25      234.10     27.25 o 
   1   3  30       59.93       59.78     11.58 o 
   2   3  30       10.96        7.64      8.19 o 
   3   3  30      373.51      348.32     29.37 o 
   4   3  30      122.55      115.17     13.95 o 
   5   3  30      160.95      154.53     17.78 o 
   2   0  31       12.34        1.24      9.82 o 
   4   0  31      444.39      445.55     36.78 o 
   6   0  31       21.10       40.55     12.15 o 
   8   0  31       40.35       61.43     21.10 o 
  10   0  31        0.84       10.27     14.55 o 
   1   1  31      128.62      121.01     13.98 o 
   2   1  31      184.14      195.08     17.51 o 
   3   1  31       41.72      149.36     81.30 o 
   4   1  31       11.01        6.71      6.47 o 
   5   1  31      104.53      117.43     12.29 o 
   6   1  31      363.62      364.54     23.04 o 
   7   1  31      156.83      166.15     16.92 o 
   8   1  31       42.51       65.66     12.21 o 
   9   1  31       15.56       18.88     14.70 o 
   1   2  31        6.25        0.69      8.57 o 
   2   2  31       43.02       39.69      9.75 o 
   3   2  31        6.65        5.87      7.25 o 
   4   2  31       57.84       74.95     10.90 o 
   5   2  31       42.47       60.97     10.08 o 
   6   2  31        7.09       14.29      8.85 o 
   7   2  31       43.74       42.26     11.12 o 
   1   3  31      130.34       91.10     12.67 o 
   2   3  31       19.37       14.17      8.75 o 
   3   3  31      223.23      200.64     17.37 o 
   0   0  32      266.80      305.21     40.91 o 
   2   0  32       39.70       58.25     13.38 o 
   4   0  32       33.69       46.45     12.89 o 
   6   0  32        3.03       15.12     10.33 o 
   8   0  32      246.69      199.69     33.56 o 
   0   1  32      243.38      226.36     24.40 o 
   1   1  32       53.13       54.95      9.47 o 
   2   1  32       57.97       58.86      9.34 o 
   3   1  32       14.28       15.98      9.33 o 
   4   1  32      389.25      431.71     25.99 o 
   5   1  32       91.78       78.05     10.62 o 
   6   1  32       99.03      104.22     12.06 o 
   7   1  32      146.23      126.42     15.21 o 
   8   1  32       19.59       25.72     10.11 o 
   0   2  32        2.55        6.37      9.55 o 
   1   2  32        0.62       14.00      7.51 o 
   2   2  32        8.93       22.19      8.29 o 
   3   2  32       15.26        5.00      7.66 o 
   4   2  32      541.22      575.83     31.82 o 
   5   2  32       69.86       78.31     19.60 o 
   6   2  32       20.18       18.11      9.93 o 
   2   0  33      157.67      163.58     21.01 o 
   4   0  33       23.83       31.49     11.63 o 
   6   0  33       56.31       73.99     25.32 o 
   8   0  33        9.05        5.40     14.49 o 
   1   1  33        3.55        5.13      6.34 o 
   2   1  33       14.91       13.33      7.08 o 
   3   1  33       45.05       24.40      7.88 o 
   4   1  33       23.16       51.76      9.44 o 
   5   1  33       43.45       42.51     10.67 o 
   6   1  33        8.61       10.69      7.56 o 
   7   1  33       20.43       15.05     11.92 o 
   1   2  33       37.74       26.03      8.66 o 
   2   2  33      307.46      313.53     22.37 o 
   3   2  33       69.29       43.71      9.75 o 
   4   2  33        4.79       19.23      8.44 o 
   5   2  33       38.07       46.58     11.53 o 
   0   0  34      111.91      133.56     27.48 o 
   2   0  34       10.57       12.39     10.65 o 
   4   0  34      567.16      567.73     43.02 o 
   6   0  34       36.02       38.55     13.56 o 
   0   1  34        6.68        6.56     11.44 o 
   1   1  34        2.95        3.26      6.77 o 
   2   1  34       69.63       69.37     10.49 o 
   3   1  34       54.06       41.89      9.11 o 
   4   1  34        8.66       14.74      7.66 o 
   5   1  34       47.49       47.11      9.79 o 
   6   1  34       62.86       60.88     12.42 o 
   0   2  34      325.04      302.83     51.99 o 
   1   2  34       80.03       78.46     11.67 o 
   2   2  34       72.06       71.24     11.45 o 
   2   0  35      143.34      176.14     24.33 o 
   4   0  35        8.75       46.41     13.07 o 
   1   1  35       25.62       17.79      7.75 o 
   2   1  35      115.02      101.40     12.64 o 
   3   1  35        8.88       15.34      7.95 o 
   4   1  35      129.23      126.93     13.93 o 
   0   0  36       29.92       44.63     18.59 o 
   2   0  36      232.79      272.84     29.33 o 
                                                 
